# Supplementary material for: Tree diversity and soil fertility interactions drive carbon storage in degraded cocoa landscapes of Côte d’Ivoire
Source: Front Plant Sci. 2025 Dec 16;16:1731574. doi: 10.3389/fpls.2025.1731574 (PMC12748207; doi:10.3389/fpls.2025.1731574)
Supplement: Supplementary file 1 [file DataSheet1.csv]

Zone_name.x	Plot_ID	latitude	longitude	altitude	precision	richness	abundance	Shannon	Evenness	Cashew	Cocoa	Coffee	Rubber	Exotic	Indigenous	Palm.Tree	SAF_ID4	Aboveground_Carbon,,T,Ha,	Shrub	Tree.1	Tree.2	Tree.3	Climate
Duekoue	A.1.1	7,000644319	-7,348740902	297	5	4	14	1	1	3	19	8	0	2	1	0	AF	7,314443685	NA	5	NA	NA	Z6R2
Duekoue	A.1.2	7,002942259	-7,346617766	294	4,5	0	0	0	0	0	37	0	0	0	0	0	Monocrop	1,976152184	NA	4,9	NA	NA	Z6R2
Duekoue	A.1.3	7,0045876	-7,348942	295,6441124	5	6	18	1	1	0	22	11	0	0	4	3	AF	156,2600502	NA	5	NA	NA	Z6R2
Duekoue	A.1.4	7,004123814	-7,347803889	290	5	7	10	2	1	0	38	4	0	1	4	1	AF	135,5788426	NA	5,1	22,7	NA	Z6R2
Duekoue	A.1.5	6,9998361	-7,3474713	283,4679259	4,916	3	6	1	1	3	10	1	0	0	0	2	AF	8,200547405	NA	4	NA	NA	Z6R2
Duekoue	A.1.7	7,0025662	-7,3496872	317,0654679	4,8	7	10	2	1	0	8	0	0	0	9	1	Fallow	13,55297616	NA	5,9	NA	NA	Z6R2
Duekoue	A.1.9	7,004837953	-7,344076708	292	4,5	5	6	2	1	0	10	0	0	0	6	0	AF	4,688568188	NA	5,2	NA	NA	Z6R2
Duekoue	A.2.1	6,9239371	-7,347862	307,0850551	4,833	3	5	1	1	3	103	0	0	1	1	0	AF	9,401210501	3	4,9	NA	NA	Z6R2
Duekoue	A.2.2	6,9259226	-7,3488503	306,0385222	4,5	5	6	2	1	0	8	0	1	0	5	0	AF	0,837659086	3	5,3	NA	NA	Z6R2
Duekoue	A.2.3	6,9231524	-7,3509525	314,7310924	4,833	10	47	2	1	0	39	14	0	0	33	0	AF	275,0355634	3	5,8	NA	29,2	Z6R2
Duekoue	A.2.4	6,9255144	-7,3534656	349,8356081	4,8	3	4	1	1	0	92	0	0	0	3	1	AF	119,4850526	NA	5,8	17,6	NA	Z6R2
Duekoue	A.2.5	6,9252874	-7,3510611	313,284014	4,9	7	11	2	1	0	37	0	0	1	7	3	AF	343,4837434	NA	6,1	20,5	NA	Z6R2
Duekoue	A.2.6	6,9273228	-7,351807	302,9034996	4,9	0	0	0	0	0	72	0	0	0	0	0	Monocrop	4,059551115	NA	6,2	NA	NA	Z6R2
Duekoue	A.2.7	6,9265997	-7,3535179	336,5202212	4,916	4	6	1	1	0	72	0	0	0	4	2	AF	300,1982086	NA	5,5	NA	NA	Z6R2
Duekoue	A.2.9	6,9281469	-7,3488638	303,8773846	4,6	1	1	0	1	0	55	0	0	0	1	0	Monocrop	2,59478514	3	4,3	NA	NA	Z6R2
Duekoue	A.3.1	6,9139678	-7,3135198	277,1351041	4,833	1	1	0	1	0	28	0	0	0	0	1	AF	163,4831029	3	4,5	NA	NA	Z6R2
Duekoue	A.3.2	6,9140278	-7,3092402	262,6718851	4,8	1	3	0	1	0	80	0	0	0	3	0	AF	6,652722777	NA	5,3	NA	35,8	Z6R2
Duekoue	A.3.4	6,917021801	-7,312671896	287	4,5	4	6	1	1	0	27	0	0	0	6	0	AF	1,902052305	3	4,8	NA	NA	Z6R2
Duekoue	A.3.5	6,916612471	-7,31009027	273	5	4	4	1	1	0	61	0	0	2	1	1	AF	221,786186	NA	5,4	NA	NA	Z6R2
Duekoue	A.3.6	6,9134946	-7,3122305	275,9122873	4,9	1	1	0	1	0	66	0	0	0	1	0	Monocrop	43,50814384	NA	4,8	NA	NA	Z6R2
Duekoue	A.3.7	6,9145646	-7,310638	293,122719	4,8	3	3	1	1	0	27	0	0	0	3	0	AF	67,07029752	NA	4,1	23,6	NA	Z6R2
Duekoue	A.3.8	6,9114888	-7,3097335	258,3255765	4,8	3	3	1	1	0	74	0	0	1	1	1	AF	175,1280803	NA	4,9	17,7	NA	Z6R2
Duekoue	A.4.2	6,978617935	-7,38175286	321	4,5	10	37	2	0	3	33	22	0	7	5	0	AF	29,63782557	3	5,5	NA	NA	Z6R2
Duekoue	A.4.3	6,9819008	-7,3841954	335,0328836	4,916	3	4	1	1	0	0	0	0	0	2	2	Fallow	186,8531013	NA	4,4	NA	NA	Z6R2
Duekoue	A.4.4	6,9832587	-7,3854467	334,7423631	4,8	10	13	2	1	0	14	0	0	3	8	1	AF	158,9458307	3	5,5	22,5	NA	Z6R2
Duekoue	A.4.5	6,983651812	-7,382179499	314	4,5	2	6	0	1	0	10	5	1	0	0	0	AF	0,723556063	3	4,5	NA	NA	Z6R2
Duekoue	A.5.1	7,0026161	-7,3731642	334,6265387	4,9	2	11	0	1	0	29	10	0	0	1	0	AF	10,36489603	3	5	15,6	NA	Z6R2
Duekoue	A.5.2	7,0046945	-7,3729366	327,5823436	4,9	4	10	1	1	0	27	7	0	1	2	0	AF	36,12346503	NA	4,7	NA	25,2	Z6R2
Duekoue	A.5.3	7,004843778	-7,37086812	314	4,5	3	13	1	1	0	23	0	0	0	13	0	AF	4,612246886	3	5,1	NA	NA	Z6R2
Duekoue	A.5.4	7,000588202	-7,369308248	315	4,5	6	13	2	1	1	30	5	0	2	5	0	AF	22,75269842	3	5,3	NA	NA	Z6R2
Duekoue	A.5.5	7,001450448	-7,370998375	314	4,5	6	11	2	1	0	49	5	0	2	4	0	AF	23,31241437	3	5,2	NA	NA	Z6R2
Duekoue	A.5.7	7,005208139	-7,367158709	338	4,5	2	15	1	1	5	11	10	0	0	0	0	AF	2,624513062	NA	4,4	NA	NA	Z6R2
Duekoue	A.6.1	6,840462754	-7,240045723	257	5	4	4	1	1	0	85	0	0	0	4	0	AF	20,51439977	NA	4,8	NA	NA	Z6R2
Duekoue	A.6.2	6,841274919	-7,239586981	284	4,5	3	6	1	1	0	84	0	0	0	6	0	AF	79,29795358	NA	4,5	20	NA	Z6R2
Duekoue	A.6.3	6,836330937	-7,238870244	256	4,5	3	3	1	1	1	91	0	0	1	1	0	AF	29,2128025	NA	4,2	15,8	NA	Z6R2
Duekoue	A.6.4	6,83729867	-7,241693353	276	5	1	1	0	1	0	88	0	0	0	1	0	Monocrop	20,83035472	NA	4,6	15,9	NA	Z6R2
Duekoue	A.6.5	6,835715412	-7,237061681	281	5	4	6	1	1	0	84	0	0	2	4	0	AF	63,58828818	NA	4,6	16	27,8	Z6R2
Duekoue	A.6.6	6,837899275	-7,235579509	307	4,5	5	25	1	1	7	22	14	0	1	1	2	AF	407,9521141	3	3,9	NA	NA	Z6R2
Duekoue	A.6.7	6,8384089	-7,2382004	283,0985676	5	8	40	1	0	0	46	28	0	0	11	1	AF	371,069942	NA	4	21,5	34,3	Z6R2
Duekoue	A.6.8	6,841227603	-7,237737346	274	4,5	4	11	1	1	2	77	7	0	1	1	0	AF	17,25732793	NA	4,5	18,6	NA	Z6R2
Guiglo	B.2.1	5,9961024	-7,430287	209	4,9	0	0	0	0	0	75	0	0	0	0	0	Monocrop	5,33547582	NA	7,7	NA	NA	Z6R2
Guiglo	B.2.2	5,9939472	-7,4285693	209	5	3	3	1	1	0	82	0	0	3	0	0	AF	15,72160998	NA	6,2	NA	NA	Z6R2
Guiglo	B.2.3	5,9955916	-7,4266051	196	4,9	3	3	1	1	0	52	0	0	0	3	0	AF	23,533599	NA	7,4	15,6	NA	Z6R2
Guiglo	B.2.4	5,997628	-7,4284905	219	4,9	9	10	2	1	0	48	2	0	2	5	1	AF	535,1184773	NA	7,4	16,3	29	Z6R2
Guiglo	B.2.6	5,9987521	-7,4305303	214	4,9	0	0	0	0	0	40	0	0	0	0	0	Monocrop	2,509638368	NA	5,8	NA	NA	Z6R2
Guiglo	B.2.7	5,9978082	-7,4251509	220	4,8	8	9	2	1	0	36	0	0	0	7	2	AF	1063,922658	NA	8,7	16,7	27,4	Z6R2
Guiglo	B.2.9	5,9992614	-7,4280049	224	5	7	8	2	1	0	43	0	0	0	8	0	AF	68,29879945	NA	9,9	19,8	27,2	Z6R2
Guiglo	B.3.9	6,3732778	-7,3359599	226	5	5	5	2	1	0	0	0	0	0	3	1	Fallow	6,53395639	NA	10,1	17,3	NA	Z6R2
Guiglo	B.4.1	6,0926642	-7,4603045	195	5	3	4	1	1	0	37	0	0	3	1	0	AF	13,55883299	NA	7,1	NA	NA	Z6R2
Guiglo	B.4.2	6,0982936	-7,4568496	229	4,9	5	8	1	1	0	8	4	0	0	4	0	AF	6,635927758	NA	9,2	NA	NA	Z6R2
Guiglo	B.4.3	6,0927561	-7,4617912	218	5	0	0	0	0	0	64	0	0	0	0	0	Monocrop	3,871136369	NA	6,3	NA	NA	Z6R2
Guiglo	B.4.4	6,0947799	-7,4625036	225	5	0	0	0	0	0	23	0	0	0	0	0	Monocrop	1,363032948	NA	6,8	NA	NA	Z6R2
Guiglo	B.4.6	6,0948761	-7,4579445	216	4,9	7	8	2	1	0	27	1	0	0	7	0	AF	97,84993079	NA	7,1	23	NA	Z6R2
Guiglo	B.4.7	6,0952426	-7,4599685	227	5	2	2	1	1	0	60	0	0	0	2	0	AF	51,21957739	NA	5,6	18,4	NA	Z6R2
Guiglo	B.5.2	6,2363277	-7,4471269	257	4,8	6	29	1	1	0	28	0	20	1	6	2	AF	173,6550783	NA	10,2	21,6	27,2	Z6R2
Guiglo	B.5.3	6,2375258	-7,4446505	245	4,8	6	49	1	0	0	27	16	29	0	4	0	AF	105,6528264	NA	8,9	15,7	NA	Z6R2
Guiglo	B.5.4	6,2374809	-7,4494436	250	4,9	0	0	0	0	0	30	0	0	0	0	0	Monocrop	1,940173026	NA	7,5	NA	NA	Z6R2
Guiglo	B.5.5	6,2386678	-7,4480848	259	4,916	5	6	2	1	0	37	0	0	0	6	0	AF	348,7973718	NA	9,1	21,1	30,7	Z6R2
Guiglo	B.5.6	6,2402124	-7,4457389	261	5	1	21	0	1	0	26	0	21	0	0	0	AF	25,16633781	NA	9,7	NA	NA	Z6R2
Guiglo	B.6.1	5,9708048	-7,542426	229	4,9	3	4	1	1	0	68	0	2	0	2	0	AF	326,3321727	NA	7,6	NA	NA	Z6R2
Guiglo	B.6.2	5,9721998	-7,5426166	217	5	2	2	1	1	0	72	0	0	0	2	0	AF	36,27974758	NA	7,3	19,8	NA	Z6R2
Guiglo	B.6.3	5,9753113	-7,54268	209	5	1	6	0	1	0	23	7	0	0	0	0	AF	2,766000341	NA	7,4	NA	NA	Z6R2
Guiglo	B.6.4	5,9751431	-7,545403	216	4,9	0	0	0	0	0	69	0	0	0	0	0	Monocrop	4,485913347	NA	6,6	NA	NA	Z6R2
Guiglo	B.6.5	5,9744133	-7,5403409	212	4,8	2	2	1	1	0	28	1	0	1	0	0	AF	18,33923196	NA	6,7	16,3	NA	Z6R2
Guiglo	B.6.7	5,9704352	-7,5446309	211	4,9	4	4	1	1	0	61	0	0	1	3	0	AF	37,89175719	NA	7	21,3	NA	Z6R2
Guiglo	B.6.8	5,9730498	-7,5402505	223	4,666	1	7	0	1	0	58	7	0	0	0	0	AF	5,573788854	NA	8	NA	NA	Z6R2
Guiglo	B.6.9	5,9727868	-7,5449013	206	4,916	11	15	2	1	0	5	0	0	1	13	1	Fallow	383,159209	NA	10	20,3	27,2	Z6R2
Guiglo	B.7.1	6,4787007	-7,7625577	275	5	0	0	0	0	0	49	0	0	0	0	0	Monocrop	3,82851089	NA	8,2	NA	NA	Z6R2
Guiglo	B.7.2	6,4745926	-7,7663488	256	5	0	0	0	0	0	73	0	0	0	0	0	Monocrop	5,538088826	NA	10,3	NA	47	Z6R2
Guiglo	B.7.3	6,4738836	-7,7640316	260	5	4	22	1	0	0	32	19	0	0	3	0	AF	44,24576458	NA	8,2	NA	32,2	Z6R2
Guiglo	B.7.4	6,4767679	-7,7653929	248	4,916	8	9	2	1	0	1	0	0	2	6	1	Fallow	46,34562486	NA	10,3	17,5	NA	Z6R2
Guiglo	B.7.5	6,4761444	-7,7642576	269	5	9	12	2	1	2	3	1	0	0	9	0	AF	24,44752622	NA	9,3	18,2	27,9	Z6R2
Guiglo	B.7.6	6,4779068	-7,7679669	260	5	0	0	0	0	0	72	0	0	0	0	0	Monocrop	5,069929987	NA	5,3	NA	NA	Z6R2
Guiglo	B.7.7	6,4747006	-7,7683589	259	5	2	2	1	1	0	0	0	0	0	2	0	Fallow	5,287422002	NA	11,1	NA	NA	Z6R2
Guiglo	B.7.9	6,4791128	-7,7675053	265	5	2	4	1	1	3	55	1	0	0	0	0	AF	8,82426808	NA	7,3	NA	NA	Z6R2
San_Pedro	C.2.2	5,2471425	-6,6387608	74,00870299	4,833	3	8	1	1	0	7	0	0	1	1	6	AF	1545,502973	NA	5,2	20,5	NA	Z1R2
San_Pedro	C.2.3	5,2478221	-6,6353295	65,09303129	3	4	13	1	1	0	6	0	0	0	8	5	Fallow	1256,030556	NA	5,6	NA	NA	Z1R2
San_Pedro	C.2.4	5,2480086	-6,6319586	78,05829886	3,75	0	0	0	0	0	29	0	0	0	0	0	Monocrop	1,564111007	NA	4,7	NA	NA	Z1R2
San_Pedro	C.2.5	5,2502127	-6,6345002	81,12842193	5	6	13	2	1	0	0	0	0	0	11	2	Fallow	506,0676481	NA	5,4	NA	NA	Z1R2
San_Pedro	C.2.6	5,249334	-6,6320782	97,08005294	4,083	0	0	0	0	0	31	0	0	0	0	0	Monocrop	1,725403239	NA	5,1	NA	NA	Z1R2
San_Pedro	C.2.8	5,2490992	-6,6374706	89,54604911	3	3	4	1	1	0	17	0	0	0	2	0	AF	165,759084	NA	5,1	23,3	NA	Z1R2
San_Pedro	C.3.1	5,1053374	-6,6282574	60,82691417	5	1	1	0	1	0	46	0	0	0	0	1	AF	224,1848193	NA	4,9	NA	NA	Z1R2
San_Pedro	C.3.2	5,1066971	-6,6306424	70,26005195	4,916	1	1	0	1	0	55	0	0	1	0	0	Monocrop	3,576391936	NA	4,5	NA	48	Z1R2
San_Pedro	C.3.3	5,1033279	-6,6281966	35,83609205	4,916	0	0	0	0	0	67	0	0	0	0	0	Monocrop	4,188102927	NA	4,9	NA	NA	Z1R2
San_Pedro	C.3.4	5,1078126	-6,6248548	80,49373688	4,5	0	0	0	0	0	26	0	0	0	0	0	Monocrop	1,821214632	NA	5,7	NA	NA	Z1R2
San_Pedro	C.3.5	5,105017	-6,626039	71,43482226	5	2	2	1	1	0	0	0	0	0	2	0	Fallow	28,2829642	NA	NA	20,2	NA	Z1R2
San_Pedro	C.3.7	5,1039273	-6,6239041	83,13191484	4,916	2	2	1	1	0	76	0	0	0	2	0	AF	89,76337563	NA	4,8	23	34,6	Z1R2
San_Pedro	C.4.1	5,215428	-6,8409236	174,1073933	4,9	0	0	0	0	0	44	0	0	0	0	0	Monocrop	3,243082099	NA	5,8	NA	NA	Z1R2
San_Pedro	C.4.2	5,2130466	-6,840892	138,2723151	5	1	2	0	1	0	46	0	0	2	0	0	AF	4,847582025	NA	7,6	NA	NA	Z1R2
San_Pedro	C.4.3	5,2140083	-6,8425682	148,8542382	5	0	0	0	0	0	56	0	0	0	0	0	Monocrop	3,940423877	NA	5,3	NA	NA	Z1R2
San_Pedro	C.4.4	5,2179077	-6,8395478	118,4226379	3,6	1	1	0	1	0	35	0	0	1	0	0	Monocrop	3,276212714	NA	5,7	NA	NA	Z1R2
San_Pedro	C.4.5	5,2162625	-6,8416343	133,0009406	4,916	2	3	1	1	0	46	0	0	1	0	2	AF	247,8644127	NA	5,6	NA	NA	Z1R2
San_Pedro	C.4.6	5,2127617	-6,8390355	108,8131346	4	1	1	0	1	0	52	0	0	1	0	0	Monocrop	4,759983507	NA	8,6	NA	NA	Z1R2
San_Pedro	C.4.7	5,2183117	-6,8410313	110,6262568	4,7	1	1	0	1	0	41	0	0	1	0	0	Monocrop	2,789501343	NA	5,3	NA	NA	Z1R2
San_Pedro	C.4.8	5,2169376	-6,8364598	140,3664758	5	3	3	1	1	0	41	0	0	1	0	2	AF	15,91704805	NA	5,4	NA	NA	Z1R2
San_Pedro	C.4.9	5,2142833	-6,8376314	149,9275834	5	0	0	0	0	0	58	0	0	0	0	0	Monocrop	4,205754818	NA	8	NA	NA	Z1R2
San_Pedro	C.5.1	5,2658293	-6,6435939	94,91981416	4,9	3	4	1	1	0	35	0	0	1	0	1	AF	352,1839133	NA	5,4	24,4	29,7	Z1R2
San_Pedro	C.5.2	5,2670629	-6,6442738	76,39235611	4	3	6	1	1	0	18	0	0	0	6	0	AF	190,4281112	NA	4,9	NA	43	Z1R2
San_Pedro	C.5.3	5,2645375	-6,640826	67,3751889	5	5	6	2	1	0	2	0	1	2	2	1	Fallow	242,4201915	NA	6,9	NA	NA	Z1R2
San_Pedro	C.5.4	5,2671561	-6,6454313	68,22743289	5	6	10	2	1	0	4	0	0	0	10	0	Fallow	64,30080255	NA	4,7	NA	26,4	Z1R2
San_Pedro	C.6.1	5,3263807	-6,8268161	225,7552932	5	1	3	0	1	0	35	0	0	0	0	3	AF	394,2693349	NA	5,3	NA	NA	Z1R2
San_Pedro	C.6.2	5,3240241	-6,8259536	208,3026037	5	1	1	0	1	0	43	0	0	0	1	0	Monocrop	15,41399671	NA	5,7	NA	NA	Z1R2
San_Pedro	C.6.3	5,3225294	-6,8239859	194,6586113	5	1	1	0	1	0	62	0	0	1	0	0	Monocrop	7,302398165	NA	5,9	NA	NA	Z1R2
San_Pedro	C.6.4	5,3249581	-6,8243998	211,7409702	4,666	2	4	1	1	0	43	0	0	3	0	1	AF	212,5939484	NA	4,7	NA	NA	Z1R2
San_Pedro	C.6.5	5,3206714	-6,8259282	184,0533871	5	3	6	1	1	0	42	4	0	1	0	1	AF	137,1640154	NA	5	NA	NA	Z1R2
San_Pedro	C.6.6	5,3209406	-6,8239054	172,1057354	4,991	4	4	1	1	0	37	1	0	1	2	0	AF	11,75104482	NA	5,4	NA	32	Z1R2
San_Pedro	C.6.7	5,3216954	-6,8279039	190,2359685	4	3	3	1	1	0	66	0	0	0	3	0	AF	64,13969543	NA	5,8	24,8	NA	Z1R2
San_Pedro	C.6.8	5,3234428	-6,8283275	200,1933275	2,9	3	4	1	1	0	0	0	0	0	3	1	Fallow	131,7249042	NA	6,8	NA	NA	Z1R2
San_Pedro	C.6.9	5,3246455	-6,8220809	195,7693772	4,2	0	0	0	0	0	51	0	0	0	0	0	Monocrop	2,138795169	NA	4,2	NA	NA	Z1R2
Oume	D.1.3	6,3353745	-5,6161537	225,4979349	5	2	6	1	1	0	65	0	0	3	0	3	AF	1172,186096	NA	5,1	NA	NA	Z1R1
Oume	D.1.4	6,3363608	-5,6168445	232,7665775	5	9	15	2	1	1	24	0	0	3	7	4	AF	1576,178565	3	5,4	21,6	NA	Z1R1
Oume	D.1.5	6,3365695	-5,6182151	249,4394246	4,9	5	6	2	1	0	65	0	0	2	4	0	AF	21,30524011	NA	4,4	21,3	NA	Z1R1
Oume	D.1.6	6,3332495	-5,6151396	218,5942772	4,916	5	9	2	1	0	51	0	0	3	5	1	AF	415,6498369	NA	4,8	16,4	NA	Z1R1
Oume	D.1.8	6,3352125	-5,6134485	223,8852012	4,9	4	7	1	1	0	34	0	0	0	5	2	AF	1084,317211	NA	4,6	NA	37,8	Z1R1
Oume	D.2.2	6,3483499	-5,4805963	250,697257	4,75	4	8	1	1	0	62	4	0	0	4	0	AF	120,1507633	3	4,1	NA	37,6	Z1R1
Oume	D.2.4	6,3496145	-5,4776947	223,889011	5	5	6	2	1	0	67	0	0	5	0	1	AF	306,8088361	3	4,3	NA	NA	Z1R1
Oume	D.2.5	6,3427006	-5,4809192	269,0791413	5	3	9	1	1	0	63	2	0	0	6	1	AF	324,4302942	3	4,9	NA	NA	Z1R1
Oume	D.2.7	6,3445352	-5,4753731	231,0399264	5	3	11	1	1	0	28	0	0	0	11	0	AF	5,036964071	NA	5,4	17,3	NA	Z1R1
Oume	D.2.9	6,3462662	-5,4772413	229,3302713	4,833	11	17	2	1	0	0	0	0	1	16	0	Fallow	4,711454614	NA	7,8	NA	NA	Z1R1
Oume	D.3.1	6,5320145	-5,5125109	217,5230295	4,6	5	9	1	1	0	29	0	0	2	2	5	AF	1331,621288	NA	4,8	NA	27,3	Z1R1
Oume	D.3.2	6,533101	-5,5099447	236,0409803	5	2	5	1	1	0	32	0	0	0	5	0	AF	3,587279495	3	4,5	NA	NA	Z1R1
Oume	D.3.3	6,5283648	-5,5103426	187,7622437	5	4	7	1	1	3	33	0	0	2	1	1	AF	242,4636523	3	4,1	NA	NA	Z1R1
Oume	D.3.4	6,5293988	-5,5139459	193,4336707	4,9	1	3	0	1	0	26	0	0	0	0	3	AF	741,2508624	3	4,1	NA	NA	Z1R1
Oume	D.3.5	6,5265994	-5,5122416	202,0361394	4,3	4	5	1	1	0	37	2	0	1	1	1	AF	251,2851169	3	3,8	NA	NA	Z1R1
Oume	D.3.6	6,5304648	-5,5108967	240,441116	5	5	5	2	1	0	39	0	0	0	4	1	AF	247,6473386	NA	4,1	NA	NA	Z1R1
Oume	D.3.7	6,5292752	-5,5078564	202,6684358	4,5	2	2	1	1	0	0	0	0	0	2	0	Fallow	0,017761657	NA	3,3	NA	NA	Z1R1
Oume	D.3.8	6,5320185	-5,5092371	255,122203	4,4	5	5	2	1	0	27	0	0	3	2	0	AF	13,73567477	NA	4,3	NA	NA	Z1R1
Oume	D.3.9	6,5310098	-5,5143316	201,0244621	5	10	28	2	1	0	9	4	0	0	14	2	AF	510,286962	NA	5,8	20,1	NA	Z1R1
Oume	D.4.1	6,196425352	-5,602930197	260	5	4	6	1	1	0	64	1	0	3	1	0	AF	157,8909842	3	4,5	NA	34,4	Z1R1
Oume	D.4.2	6,195480083	-5,599629907	250	5	3	3	1	1	0	23	0	0	0	2	1	AF	375,7126672	3	4,2	NA	NA	Z1R1
Oume	D.4.3	6,193232853	-5,599391945	265	4,5	2	5	1	1	3	14	0	0	2	0	0	AF	1,051464603	3	3,8	NA	NA	Z1R1
Oume	D.4.4	6,194234658	-5,602484532	257	5	4	6	1	1	0	91	0	0	3	1	2	AF	779,7341991	NA	4,1	16,3	NA	Z1R1
Oume	D.4.5	6,1968393	-5,5984963	237,9086397	4,9	2	3	1	1	0	104	0	0	3	0	0	AF	17,90747724	3	4,3	16,8	NA	Z1R1
Oume	D.4.6	6,1972511	-5,6007029	260,9278718	4,9	17	38	3	1	0	3	0	0	0	35	3	Fallow	1080,611681	3	6,3	NA	NA	Z1R1
Oume	D.4.7	6,1986463	-5,5994955	245,5178991	4,9	9	53	2	1	0	0	0	0	0	43	0	Fallow	120,3912694	3	6	18,7	28,2	Z1R1
Oume	D.4.8	6,194341024	-5,596270859	263	5	5	8	1	1	0	56	0	0	3	5	0	AF	254,4253952	NA	4,5	NA	36,9	Z1R1
Oume	D.4.9	6,191720339	-5,600859029	273	5	8	13	2	1	0	0	0	0	0	13	0	Fallow	8,179294985	3	7,6	NA	NA	Z1R1
Oume	D.5.1	6,3018918	-5,2739765	215,8835123	4,8	4	13	1	1	0	2	0	0	5	2	6	Fallow	2620,354249	NA	6,2	NA	NA	Z1R1
Oume	D.5.4	6,3070248	-5,2723872	208,1641927	5	9	56	2	1	0	0	0	0	0	53	3	Fallow	1212,769485	3	6,5	NA	NA	Z1R1
Oume	D.5.5	6,3045333	-5,2734583	209,5118391	4,916	8	26	2	1	0	0	1	0	1	23	1	Fallow	414,0510545	NA	4,7	NA	NA	Z1R1
Oume	D.5.6	6,3063099	-5,2738766	197,5782524	4,9	9	29	2	1	0	0	0	0	4	22	2	Fallow	803,5536121	3	5	NA	NA	Z1R1
Agboville	E.1.1	5,7589556	-4,3678097	37	5	7	7	2	1	0	28	0	0	1	5	1	AF	681,5516264	NA	6,3	18,7	33,7	Z1R2
Agboville	E.1.2	5,7572546	-4,3661166	62	4,916	12	14	2	1	0	31	0	0	4	10	0	AF	443,6078864	NA	7,3	18,7	32,8	Z1R2
Agboville	E.1.4	5,7575162	-4,3704525	53	5	8	11	2	1	0	34	0	0	0	11	0	AF	505,8856662	NA	6,6	NA	30,8	Z1R2
Agboville	E.1.6	5,759024	-4,364957	74	5	5	5	2	1	0	24	0	0	0	4	1	AF	202,2446458	NA	7,2	18,2	29,8	Z1R2
Agboville	E.1.7	5,7603667	-4,3655449	71	4,7	9	10	2	1	0	22	0	0	0	10	0	AF	186,762612	NA	7,1	19,1	33,8	Z1R2
Agboville	E.1.8	5,7620094	-4,3684789	89	5	2	2	1	1	0	47	0	0	0	2	0	AF	262,564054	NA	8	NA	39,9	Z1R2
Agboville	E.1.9	5,7593707	-4,3696039	68	5	7	16	2	1	0	43	0	0	1	15	0	AF	204,9173365	NA	8,5	18,3	27,9	Z1R2
Agboville	E.2.1	6,1856453	-4,2291682	101	4,75	4	6	1	1	0	61	0	0	1	5	0	AF	54,31450785	NA	8,5	20,3	NA	Z1R2
Agboville	E.2.2	6,1829857	-4,2248119	100	5	5	7	1	1	0	15	0	0	0	6	1	AF	296,2733385	NA	8,8	16,9	NA	Z1R2
Agboville	E.2.3	6,1808512	-4,226913	108	5	8	10	2	1	0	38	0	0	1	8	1	AF	299,7484454	NA	7,8	24,6	NA	Z1R2
Agboville	E.2.4	6,178969	-4,2278998	111	4,9	9	10	2	1	0	0	0	0	0	10	0	Fallow	296,4042974	NA	11,8	20,3	28,9	Z1R2
Agboville	E.2.5	6,1821749	-4,2322047	113	5	3	3	1	1	0	61	0	0	0	3	0	AF	26,47285772	NA	7,6	19	NA	Z1R2
Agboville	E.2.6	6,1836266	-4,2298252	89	4,9	4	8	1	1	0	7	0	0	1	4	3	AF	949,1598429	NA	7,9	18,9	NA	Z1R2
Agboville	E.2.7	6,1822573	-4,2289727	93	5	8	12	2	1	0	66	0	0	3	9	0	AF	366,3826708	NA	7,6	18,7	34,1	Z1R2
Agboville	E.2.8	6,1806514	-4,2300734	112	5	3	5	1	1	0	63	0	0	2	3	0	AF	51,00014026	NA	7,6	19,3	NA	Z1R2
Agboville	E.2.9	6,1842661	-4,2265756	94	5	5	6	2	1	0	13	0	0	0	6	0	AF	141,6312219	NA	9,2	18,1	31,1	Z1R2
Agboville	E.3.1	6,2424429	-4,2483128	141	4,916	0	0	0	0	0	54	0	0	0	0	0	Monocrop	3,370743643	NA	7,5	NA	NA	Z1R2
Agboville	E.3.2	6,2445443	-4,2471351	112	5	2	2	1	1	0	60	0	0	1	1	0	AF	151,2381346	NA	7,6	NA	37,5	Z1R2
Agboville	E.3.3	6,2433507	-4,2509918	128	5	0	0	0	0	0	30	0	0	0	0	0	Monocrop	1,897194509	NA	7,1	NA	NA	Z1R2
Agboville	E.3.4	6,239953	-4,247323	134	5	1	2	0	1	0	30	0	0	0	2	0	AF	11,54079607	NA	6	15,2	NA	Z1R2
Agboville	E.3.5	6,2413495	-4,2499681	122	5	0	0	0	0	0	31	0	0	0	0	0	Monocrop	1,937103132	NA	7,6	NA	NA	Z1R2
Agboville	E.3.6	6,2429391	-4,245154	131	5	12	13	2	1	0	50	0	0	0	12	0	AF	73,42058235	NA	7,6	18,4	27,7	Z1R2
Agboville	E.3.7	6,2451699	-4,2500748	122	4,9	3	4	1	1	0	28	0	0	0	3	1	AF	551,6545683	NA	6,9	21,4	NA	Z1R2
Agboville	E.3.8	6,2442255	-4,2456001	132	4,916	2	2	1	1	0	14	1	0	0	1	0	AF	7,230316962	NA	8,2	16,3	NA	Z1R2
Agboville	E.4.1	6,1680359	-4,2559272	113	4,9	1	1	0	1	0	45	0	0	1	0	0	Monocrop	4,246941991	NA	7,1	NA	NA	Z1R2
Agboville	E.4.2	6,1650964	-4,2572072	127	4,9	14	17	3	1	0	0	0	0	0	17	0	Fallow	309,1788304	NA	11	19	31,7	Z1R2
Agboville	E.4.3	6,166066	-4,2555891	123	5	11	20	2	1	0	0	0	0	0	20	0	Fallow	196,9983365	NA	11	18,5	30,2	Z1R2
Agboville	E.4.4	6,1676529	-4,25878	127	5	2	4	1	1	0	63	0	0	0	4	0	AF	22,5539348	NA	8,5	18,5	NA	Z1R2
Agboville	E.4.5	6,1677494	-4,2530411	111	5	1	1	0	1	0	50	0	0	0	1	0	Monocrop	4,839998981	NA	8,6	NA	NA	Z1R2
Agboville	E.4.6	6,1696134	-4,2595287	113	5	8	10	2	1	0	25	0	0	0	9	0	AF	26,02611631	NA	7,3	17,7	NA	Z1R2
Agboville	E.4.7	6,169711	-4,253545	132	4,916	0	0	0	0	0	60	0	0	0	0	0	Monocrop	3,501214139	NA	7,6	NA	NA	Z1R2
Agboville	E.4.8	6,1705109	-4,2566951	107	4,9	18	24	3	1	0	0	0	0	0	23	1	Fallow	881,2088865	NA	12,4	18	30,6	Z1R2
Agboville	E.4.9	6,1718076	-4,2551324	112	5	12	14	2	1	0	11	0	0	0	14	0	Fallow	116,111151	NA	8,1	18,8	32,6	Z1R2
Abengourou	F.1.1	6,4670747	-3,2669572	228,6882327	4,9	4	19	1	1	0	32	11	0	2	1	5	AF	1674,168548	NA	6,5	NA	NA	Z1R2
Abengourou	F.1.2	6,4679537	-3,2697588	207,1493088	5	2	6	1	1	0	36	4	0	0	2	0	AF	6,285502831	NA	6,3	NA	NA	Z1R2
Abengourou	F.1.3	6,4690273	-3,2670043	239,0724257	4,8	10	25	2	1	0	6	1	0	0	20	4	AF	1647,807734	NA	6,8	17	37	Z1R2
Abengourou	F.1.4	6,4692936	-3,2714554	206,8906309	4,9	1	1	0	1	0	28	0	0	0	1	0	Monocrop	2,286241162	NA	5,1	NA	NA	Z1R2
Abengourou	F.1.5	6,4672456	-3,2710536	195,443044	4,916	3	9	1	1	0	0	0	0	0	5	2	Fallow	759,0386949	NA	7,5	NA	NA	Z1R2
Abengourou	F.1.6	6,4698384	-3,268912	206,1315004	5	5	9	1	1	0	0	0	0	0	6	3	Fallow	983,9156769	NA	7,1	NA	NA	Z1R2
Abengourou	F.1.9	6,4721978	-3,2690378	215,4890335	5	9	12	2	1	0	0	0	0	0	11	1	Fallow	360,8786723	NA	8,8	20	NA	Z1R2
Abengourou	F.2.1	6,364057	-3,4985346	168,0429174	4,8	1	7	0	1	0	57	0	7	0	0	0	AF	22,35109146	NA	5,9	16,9	NA	Z1R2
Abengourou	F.2.2	6,3654827	-3,4977389	167,1127296	5	0	0	0	0	0	52	0	0	0	0	0	Monocrop	2,782858936	NA	5,3	NA	NA	Z1R2
Abengourou	F.2.3	6,3647072	-3,4961297	144,0882818	5	0	0	0	0	0	65	0	0	0	0	0	Monocrop	3,486785637	NA	5,6	NA	NA	Z1R2
Abengourou	F.2.4	6,3638402	-3,4936758	172,0003494	4,75	0	0	0	0	0	62	0	0	0	0	0	Monocrop	3,30447998	NA	5,7	NA	NA	Z1R2
Abengourou	F.2.5	6,36677	-3,4946504	164,3190783	4,7	2	3	1	1	0	25	0	0	0	1	2	AF	606,8425334	NA	4,6	NA	32,3	Z1R2
Abengourou	F.2.8	6,3624409	-3,493716	161,3416404	5	6	17	1	1	0	0	0	0	0	17	0	Fallow	11,03627035	NA	8,4	NA	NA	Z1R2
Abengourou	F.3.1	6,4906048	-3,4176763	188,7911711	4,9	0	0	0	0	0	91	0	0	0	0	0	Monocrop	4,848897617	NA	5,4	NA	NA	Z1R2
Abengourou	F.3.2	6,4909631	-3,4151437	180,4992323	5	1	1	0	1	0	95	0	0	0	1	0	Monocrop	12,15083275	NA	5,3	NA	NA	Z1R2
Abengourou	F.3.3	6,485023	-3,417894	163,9201224	5	3	4	1	1	0	115	1	0	0	3	0	AF	17,22688435	NA	5,3	NA	NA	Z1R2
Abengourou	F.3.4	6,4874328	-3,4168832	174,3350892	5	0	0	0	0	0	106	0	0	0	0	0	Monocrop	5,647377054	NA	5,1	NA	NA	Z1R2
Abengourou	F.3.5	6,4859771	-3,4134083	166,2655099	4,8	4	4	1	1	0	56	0	0	0	4	0	AF	285,3370162	NA	3,8	17	35	Z1R2
Abengourou	F.3.6	6,4864612	-3,4147177	158,5544831	5	4	5	1	1	0	49	0	0	1	3	1	AF	483,2928389	NA	5,4	16,3	31	Z1R2
Abengourou	F.3.7	6,4884643	-3,415915	171,5378971	4,833	1	2	0	1	0	45	0	0	2	0	0	AF	2,671546097	NA	5	NA	NA	Z1R2
Abengourou	F.3.8	6,4880299	-3,4124749	200,967788	5	0	0	0	0	0	38	0	0	0	0	0	Monocrop	2,24102264	NA	5,6	NA	NA	Z1R2
Abengourou	F.3.9	6,4908102	-3,4127008	193,8533782	5	8	51	1	0	0	3	0	0	0	51	0	Fallow	15,32355883	NA	6,3	NA	NA	Z1R2
Abengourou	F.4.2	6,4301323	-3,2400217	238,5633367	5	5	9	1	1	0	24	4	0	1	4	0	AF	1,980282226	NA	5,2	NA	NA	Z1R2
Abengourou	F.4.3	6,4322006	-3,2387693	183,9057263	4,9	3	4	1	1	0	26	2	1	0	1	0	AF	10,91927128	NA	5,4	NA	NA	Z1R2
Abengourou	F.4.5	6,4318132	-3,2325333	224,6494104	5	1	3	0	1	0	31	3	0	0	0	0	AF	1,66952584	NA	5,2	NA	NA	Z1R2
Abengourou	F.4.8	6,4282339	-3,2355295	181,5279636	4,9	5	7	2	1	0	26	0	1	0	4	2	AF	853,0928147	NA	5,5	15,5	NA	Z1R2
Abengourou	F.5.1	6,442001	-3,2931376	196,8602957	4,9	0	0	0	0	0	52	0	0	0	0	0	Monocrop	2,638266927	NA	5,6	NA	NA	Z1R2
Abengourou	F.5.2	6,439614	-3,2914416	203,6372541	5	2	14	0	1	0	29	13	0	0	1	0	AF	73,28911575	NA	5,2	23,5	NA	Z1R2
Abengourou	F.5.3	6,4465164	-3,2914562	197,5587497	5	4	8	1	1	0	28	5	0	1	2	0	AF	33,40912721	NA	5,2	NA	25,7	Z1R2
Abengourou	F.5.6	6,4448594	-3,2904049	241,7037355	5	2	5	1	1	0	68	4	0	0	1	0	AF	9,32216967	NA	5,6	17,4	NA	Z1R2
Abengourou	F.5.8	6,4432817	-3,2907395	220,0934319	5	4	4	1	1	0	26	1	0	0	3	0	AF	152,8569477	NA	6,6	NA	30	Z1R2
Abengourou	F.6.1	6,4079308	-3,399625	166,3265892	5	5	6	2	1	0	43	1	0	0	3	2	AF	603,6110398	NA	5,4	NA	29,3	Z1R2
Abengourou	F.6.2	6,4106723	-3,3968315	156,6708048	4,916	1	1	0	1	0	69	0	0	0	1	0	Monocrop	57,18998006	NA	5,9	NA	31	Z1R2
Abengourou	F.6.3	6,4111191	-3,3938465	199,8333995	5	1	1	0	1	0	51	0	0	0	1	0	Monocrop	25,27107004	NA	4,9	17,5	NA	Z1R2
Abengourou	F.6.4	6,4089576	-3,3943682	172,6995855	5	2	4	1	1	0	62	3	0	1	0	0	AF	6,437545224	NA	5,9	NA	NA	Z1R2
Abengourou	F.6.5	6,405574	-3,3989735	173,0511357	5	5	11	1	1	0	34	5	3	0	2	1	AF	408,1979338	NA	5,9	NA	28	Z1R2
Abengourou	F.6.6	6,4062665	-3,3966249	129,0131245	4,9	5	10	1	1	0	2	0	2	0	3	5	Fallow	1624,350832	NA	6,1	17,4	NA	Z1R2
Abengourou	F.6.7	6,4062246	-3,3945287	127,8104517	5	1	3	0	1	0	0	0	0	0	3	0	Fallow	0,649085553	NA	5,5	NA	NA	Z1R2
Abengourou	F.6.9	6,4111308	-3,3990817	158,9283899	5	4	5	1	1	0	0	0	0	0	4	1	Fallow	320,7108037	NA	8,1	24,3	NA	Z1R2
