# Supplementary material for: Tree diversity and soil fertility interactions drive carbon storage in degraded cocoa landscapes of Côte d’Ivoire
Source: Front Plant Sci. 2025 Dec 16;16:1731574. doi: 10.3389/fpls.2025.1731574 (PMC12748207; doi:10.3389/fpls.2025.1731574)
Supplement: Supplementary file 2 [file DataSheet2.csv]

Plot_ID	Depth	latitude	longitude	altitude	precision	pH	SOC	SOM	TN	m3Al	m3B	m3Ca	m3Fe	m3K	m3Mg	ExAc	PSI	CEC	Clay	Silt	Sand	SSSI	Zone_name	SAF_ID4	Climate
F.2.2	0_20	6,3654827	-3,4977389	167,1127296	5	5,9	1,34	2,31016	0,14	970,67	0,42	1078,42	145,36	105,94	193,99	0,36	87,75	11,3	53,39	22,53	24,08	3,04288725	Abengourou	Monocrop	Z1R2
F.2.3	0_20	6,3647072	-3,4961297	144,0882818	5	6,05	1,34	2,31016	0,14	961,91	0,36	1548,15	146,33	56,73	213,32	0,33	92,13	11,71	56,93	21,09	21,98	2,960984363	Abengourou	Monocrop	Z1R2
F.2.4	0_20	6,3638402	-3,4936758	172,0003494	4,75	5,32	1,3	2,2412	0,13	1160,05	0,35	782,23	151,21	135,85	154,21	0,55	166,45	9,57	62,51	19,69	17,8	2,726520681	Abengourou	Monocrop	Z1R2
F.3.1	0_20	6,4906048	-3,4176763	188,7911711	4,9	6,49	1,51	2,60324	0,15	1000,95	0,47	1531,81	111,65	196,61	218,58	0,31	81,36	10,76	53,89	22,55	23,56	3,405599163	Abengourou	Monocrop	Z1R2
F.3.4	0_20	6,4874328	-3,4168832	174,3350892	5	6,4	1,48	2,55152	0,16	995,73	0,45	1744,45	133,39	136,25	235,3	0,33	69,57	10,8	53,36	24,06	22,58	3,295685869	Abengourou	Monocrop	Z1R2
F.3.8	0_20	6,4880299	-3,4124749	200,967788	5	5,93	1,77	3,05148	0,16	1065,91	0,45	1704,13	104,61	119,33	239,1	0,28	73,68	13,2	53,69	22,92	23,39	3,983135361	Abengourou	Monocrop	Z1R2
F.5.1	0_20	6,442001	-3,2931376	196,8602957	4,9	5,43	1,61	2,77564	0,15	1142,88	0,44	1010,79	160,75	87,52	196,22	0,41	122,81	12,67	58,52	20,69	20,79	3,504153516	Abengourou	Monocrop	Z1R2
F.1.4	0_20	6,4692936	-3,2714554	206,8906309	4,9	5,44	1,05	1,8102	0,12	1158,61	0,3	930,57	153,42	73,95	191,21	0,37	135,36	9,31	62	18,52	19,48	2,248137109	Abengourou	Monocrop	Z1R2
F.3.2	0_20	6,4909631	-3,4151437	180,4992323	5	6,18	1,19	2,05156	0,14	885,94	0,43	1044,65	135,75	135,42	224,3	0,34	62,32	6,7	46,5	23,72	29,78	2,921617773	Abengourou	Monocrop	Z1R2
F.6.2	0_20	6,4106723	-3,3968315	156,6708048	4,916	6,22	0,17	0,29308	0,03	532,39	0,17	436,7	163,32	30,3	67,78	0,34	69,89	2,1	29,13	16,42	54,45	0,643424808	Abengourou	Monocrop	Z1R2
F.6.3	0_20	6,4111191	-3,3938465	199,8333995	5	5,75	1,2	2,0688	0,13	851,84	0,45	746,31	101,5	45,43	196,12	0,42	83,4	7,36	43,56	23,27	33,17	3,095615741	Abengourou	Monocrop	Z1R2
E.3.1	0_20	6,2424429	-4,2483128	141	4,916	6,3	1	1,724	0,07	672,76	0,36	1072,16	132,19	16,66	160,49	0,32	54,16	8,06	38,76	16,06	45,18	3,14483765	Agboville	Monocrop	Z1R2
E.3.3	0_20	6,2433507	-4,2509918	128	5	6,01	0,72	1,24128	0,04	517,83	0,21	547	144,5	44,99	98,86	0,29	37	6,15	27,82	12,91	59,27	3,047581635	Agboville	Monocrop	Z1R2
E.3.5	0_20	6,2413495	-4,2499681	122	5	6,08	0,99	1,70676	0,06	679,79	0,3	1067,18	194,74	52,94	141,48	0,36	44,6	9,07	38,83	13,77	47,4	3,244790875	Agboville	Monocrop	Z1R2
E.4.7	0_20	6,169711	-4,253545	132	4,916	6,58	1,47	2,53428	0,11	714,27	0,51	1718,27	155,99	66,06	172,76	0,38	35,61	11,23	39,18	16,11	44,71	4,583613673	Agboville	Monocrop	Z1R2
E.4.5	0_20	6,1677494	-4,2530411	111	5	5,82	1,52	2,62048	0,11	793,71	0,42	1372,59	220,9	63,85	183,76	0,44	61,66	11,91	47,78	13,66	38,56	4,265104167	Agboville	Monocrop	Z1R2
E.4.1	0_20	6,1680359	-4,2559272	113	4,9	6,54	1,75	3,017	0,13	960,61	0,5	2629,23	129,89	85,59	353,4	0,35	73,52	19,16	61,78	13,9	24,32	3,986522199	Agboville	Monocrop	Z1R2
C.2.4	0_20	5,2480086	-6,6319586	78,05829886	3,75	5,6	1,12	1,93088	0,13	934,92	0,42	523,46	167,66	40,51	194,56	0,64	95,12	6,64	63,19	13,3	23,51	2,524356125	San_Pedro	Monocrop	Z1R2
C.2.6	0_20	5,249334	-6,6320782	97,08005294	4,083	5,05	0,8	1,3792	0,08	895,24	0,27	181,56	217,4	6,86	99,96	0,49	101,38	3,5	57,88	13,28	28,84	1,93816751	San_Pedro	Monocrop	Z1R2
C.3.3	0_20	5,1033279	-6,6281966	35,83609205	4,916	5,31	0,59	1,01716	0,07	998,01	0,32	NA	111,42	68,05	140,23	0,76	139,51	5,08	65,71	13,79	20,5	1,279446541	San_Pedro	Monocrop	Z1R2
C.3.4	0_20	5,1078126	-6,6248548	80,49373688	4,5	5,43	1,06	1,82744	0,1	929,63	0,36	233,4	139,82	54,33	120,39	0,66	97,83	3,87	60,49	15,09	24,42	2,41788833	San_Pedro	Monocrop	Z1R2
C.4.1	0_20	5,215428	-6,8409236	174,1073933	4,9	6,32	0,97	1,67228	0,11	775,43	0,57	980,65	134,38	69,55	140,23	0,26	36,15	7,44	29,97	22,19	47,84	3,206058282	San_Pedro	Monocrop	Z1R2
C.4.3	0_20	5,2140083	-6,8425682	148,8542382	5	6,61	0,81	1,39644	0,11	745,52	0,51	1017,35	94,46	84,28	135,99	0,26	34,2	7,83	29,52	19,78	50,7	2,832535497	San_Pedro	Monocrop	Z1R2
C.4.9	0_20	5,2142833	-6,8376314	149,9275834	5	6,42	0,7	1,2068	0,08	609,69	0,36	663,48	112,06	107,68	101,15	0,26	30,16	5,06	28,88	20,35	50,77	2,451350802	San_Pedro	Monocrop	Z1R2
C.6.9	0_20	5,3246455	-6,8220809	195,7693772	4,2	5,3	0,35	0,6034	0,03	451,12	0,13	68,64	178,84	24,04	48,87	0,45	55,19	2,29	21,36	16,11	62,53	1,610354951	San_Pedro	Monocrop	Z1R2
C.3.1	0_20	5,1053374	-6,6282574	60,82691417	5	4,6	1,3	2,2412	0,12	1310,64	0,18	NA	264,62	NA	162,59	1,23	194,97	10,71	69,9	17,93	12,17	2,551747694	San_Pedro	AF	Z1R2
C.6.2	0_20	5,3240241	-6,8259536	208,3026037	5	5,1	1,24	2,13776	0,11	1004,85	0,31	393,58	205,35	32	93,71	0,56	85,53	3,8	60,76	13,97	25,27	2,860644989	San_Pedro	Monocrop	Z1R2
C.3.2	0_20	5,1066971	-6,6306424	70,26005195	4,916	5,29	0,83	1,43092	0,06	906,74	0,23	223,51	250,94	40,99	111,24	0,42	97,7	6,4	48,91	19,03	32,06	2,106152487	San_Pedro	Monocrop	Z1R2
C.4.4	0_20	5,2179077	-6,8395478	118,4226379	3,6	5,84	0,5	0,862	0,04	429,22	0,13	270,57	189,07	69,01	71,71	0,27	51,09	3,97	17,82	16,67	65,51	2,499275152	San_Pedro	Monocrop	Z1R2
C.4.6	0_20	5,2127617	-6,8390355	108,8131346	4	6,55	0,59	1,01716	0,06	569,18	0,35	685,35	102,42	81,89	76,93	0,23	27,31	4,01	26,47	19,46	54,07	2,214587416	San_Pedro	Monocrop	Z1R2
C.4.7	0_20	5,2183117	-6,8410313	110,6262568	4,7	5,75	0,86	1,48264	0,09	941,86	0,34	484,04	110,09	90,66	168,19	0,31	69,82	6,34	44,3	21,38	34,32	2,257369062	San_Pedro	Monocrop	Z1R2
C.6.3	0_20	5,3225294	-6,8239859	194,6586113	5	5,09	0,73	1,25852	0,09	1079,31	0,24	NA	111,15	53,48	31,32	0,97	202,78	2,92	70,58	7,8	21,62	1,60566471	San_Pedro	Monocrop	Z1R2
C.4.5	0_20	5,2162625	-6,8416343	133,0009406	4,916	6,12	1,18	2,03432	0,15	993,8	0,51	1177,91	149,5	89,18	422,14	0,27	70,78	15,16	49,99	22,76	27,25	2,796316151	San_Pedro	AF	Z1R2
A.1.2	0_20	7,002942259	-7,346617766	294	4,5	6,34	1,75	3,017	0,15	1352,72	0,6	1438,82	70,98	304,83	146,81	0,39	122,07	11,11	63,17	14,34	22,49	3,892400981	Duekoue	Monocrop	Z6R2
A.2.6	0_20	6,9273228	-7,351807	302,9034996	4,9	7,14	2,41	4,15484	0,26	1179,72	0,75	3353,53	84,62	156,14	363,2	0,27	141,8	17,72	75,57	14,33	10,1	4,621624027	Duekoue	Monocrop	Z6R2
A.3.1	0_20	6,9139678	-7,3135198	277,1351041	4,833	6,61	1,22	2,10328	0,11	947,01	0,44	1012,51	109,01	94,89	133,18	0,3	47,4	6,9	44,79	19,28	35,93	3,282784455	Duekoue	AF	Z6R2
A.2.9	0_20	6,9281469	-7,3488638	303,8773846	4,6	5,19	0,52	0,89648	0,04	581,57	0,13	172,27	218,07	29,85	67,79	0,4	72,19	2,49	29,37	20,35	50,28	1,80305712	Duekoue	Monocrop	Z6R2
A.3.6	0_20	6,9134946	-7,3122305	275,9122873	4,9	6,5	1,43	2,46532	0,13	896,79	0,46	1205,42	101,21	133,74	163,07	0,35	46,93	7,01	41,5	22,15	36,35	3,873244305	Duekoue	Monocrop	Z6R2
A.6.4	0_20	6,83729867	-7,241693353	276	5	5,55	0,93	1,60332	0,06	628,83	0,23	423,98	187,95	27,4	87,32	0,44	36,54	4,48	31,55	20,41	48,04	3,085681293	Duekoue	Monocrop	Z6R2
A.3.8	0_20	6,9114888	-7,3097335	258,3255765	4,8	6,07	1,31	2,25844	0,15	1189,19	0,43	647,78	118,15	127,71	109,18	0,31	96,28	6,28	54,53	20,15	25,32	3,024156401	Duekoue	AF	Z6R2
B.7.2	0_20	6,4745926	-7,7663488	256	5	5,48	1,01	1,74124	0,09	896,65	0,31	266,86	251,88	67,93	88,14	0,41	82,34	3,66	47,59	17,14	35,27	2,690004635	Guiglo	Monocrop	Z6R2
B.7.6	0_20	6,4779068	-7,7679669	260	5	5,74	1,11	1,91364	0,09	787,87	0,42	544,02	191,06	64,08	84,96	0,44	52,97	4,02	42,42	15,49	42,09	3,304506994	Guiglo	Monocrop	Z6R2
B.2.1	0_20	5,9961024	-7,430287	209	4,9	4,78	1	1,724	0,08	941,02	0,2	65,18	345,8	11,83	98,45	0,97	92,68	4,72	40,77	19,48	39,75	2,861410788	Guiglo	Monocrop	Z6R2
B.2.6	0_20	5,9987521	-7,4305303	214	4,9	4,87	1,35	2,3274	0,14	1089,66	0,28	106,71	268,65	9,21	131,43	0,91	129,27	4,75	58,86	16,87	24,27	3,073286676	Guiglo	Monocrop	Z6R2
B.4.3	0_20	6,0927561	-7,4617912	218	5	5,17	0,49	0,84476	0,03	401,3	0,11	193,98	136,44	14,66	63,81	0,24	56,78	3,98	20,82	14,47	64,71	2,393765939	Guiglo	Monocrop	Z6R2
B.4.4	0_20	6,0947799	-7,4625036	225	5	5,59	0,9	1,5516	0,08	594,44	0,27	573,6	173,51	27,73	146,18	0,32	61,53	3,94	39,55	22,47	37,98	2,501773621	Guiglo	Monocrop	Z6R2
B.5.4	0_20	6,2374809	-7,4494436	250	4,9	5,45	0,65	1,1206	0,04	506,53	0,16	369,11	134,53	19,96	78,86	0,29	47,93	4,58	25,91	19,68	54,41	2,457995174	Guiglo	Monocrop	Z6R2
B.6.4	0_20	5,9751431	-7,545403	216	4,9	4,91	0,76	1,31024	0,07	821,79	0,26	151,36	189,47	27,89	87,12	0,84	66,63	3,38	40,22	16,71	43,07	2,301493062	Guiglo	Monocrop	Z6R2
B.7.1	0_20	6,4787007	-7,7625577	275	5	5,48	1,13	1,94812	0,12	1021,74	0,34	518,27	216,48	63,86	110,42	0,35	87,7	5,22	56,1	15,94	27,96	2,704219878	Guiglo	Monocrop	Z6R2
D.3.4	0_20	6,5293988	-5,5139459	193,4336707	4,9	6,14	1,03	1,77572	0,06	467,32	0,3	1039,7	170,54	63,93	124,41	0,3	34,65	11,44	22,45	17,34	60,21	4,462729329	Oume	AF	Z1R1
D.4.2	0_20	6,195480083	-5,599629907	250	5	6,1	0,86	1,48264	0,06	684,72	0,29	680,33	149,24	9,2	152,99	0,32	51,06	6,65	38,92	17,78	43,3	2,614885362	Oume	AF	Z1R1
D.4.5	0_20	6,1968393	-5,5984963	237,9086397	4,9	5,41	0,54	0,93096	0,04	620,97	0,16	239,09	145,57	NA	88,45	0,37	54,16	2,27	31,8	17,72	50,48	1,87996769	Oume	AF	Z1R1
D.3.6	0_20	6,5304648	-5,5108967	240,441116	5	5,85	1,24	2,13776	0,11	914,31	0,41	781,63	116,04	16,08	203,86	0,36	79,26	8,28	59,56	11,75	28,69	2,997840415	Oume	AF	Z1R1
D.3.1	0_20	6,5320145	-5,5125109	217,5230295	4,6	6,25	0,62	1,06888	0,04	350,51	0,16	526,96	95,76	29,75	78,71	0,29	37,3	3,5	19,68	14,53	65,79	3,12446653	Oume	AF	Z1R1
D.1.3	0_20	6,3353745	-5,6161537	225,4979349	5	7,31	0,82	1,41368	0,05	427,9	0,28	1008,02	104,74	83,79	115,83	0,27	30,25	6,13	22,47	16,31	61,22	3,645384219	Oume	AF	Z1R1
D.3.5	0_20	6,5265994	-5,5122416	202,0361394	4,3	5,99	0,59	1,01716	0,04	344,91	0,18	552,49	114,42	21,09	83	0,26	28,01	5,86	15,89	13,74	70,37	3,432872089	Oume	AF	Z1R1
F.2.5	0_20	6,36677	-3,4946504	164,3190783	4,7	5,26	1	1,724	0,11	886,27	0,3	608,59	226,39	88,72	126,18	0,39	101,56	8,33	55,63	19,55	24,82	2,293163075	Abengourou	AF	Z1R2
F.3.7	0_20	6,4884643	-3,415915	171,5378971	4,833	6,02	1,66	2,86184	0,15	938,63	0,43	1714,36	114,69	108,46	213,5	0,26	76,61	12,3	56,17	21,1	22,73	3,703688365	Abengourou	AF	Z1R2
F.3.5	0_20	6,4859771	-3,4134083	166,2655099	4,8	6,66	0,97	1,67228	0,07	530,33	0,28	948	200,85	87,95	120,45	0,32	43,09	4,32	29,11	21,05	49,84	3,333891547	Abengourou	AF	Z1R2
F.3.6	0_20	6,4864612	-3,4147177	158,5544831	5	5,68	0,52	0,89648	0,05	571,12	0,2	460,81	158,06	29,37	89,53	0,42	70,14	2,88	29,62	21,49	48,89	1,75402074	Abengourou	AF	Z1R2
F.4.5	0_20	6,4318132	-3,2325333	224,6494104	5	6,41	1,31	2,25844	0,09	729,53	0,4	1291,54	154,98	39,75	162,13	0,31	38	9,83	37,85	19,7	42,45	3,924309296	Abengourou	AF	Z1R2
F.3.3	0_20	6,485023	-3,417894	163,9201224	5	7,08	0,62	1,06888	0,05	473,36	0,25	1066,37	118,02	50,38	87,54	0,29	33,27	5	25,01	20,75	54,24	2,335839161	Abengourou	AF	Z1R2
F.5.8	0_20	6,4432817	-3,2907395	220,0934319	5	4,97	1,34	2,31016	0,14	1085,26	0,33	757,06	226,59	86,45	154,82	0,75	116,1	11,33	58,97	19,64	21,39	2,938760972	Abengourou	AF	Z1R2
F.6.4	0_20	6,4089576	-3,3943682	172,6995855	5	5,96	1,39	2,39636	0,14	907,15	0,4	1107,87	142,08	69,47	239,7	0,35	71,93	9,42	51,52	23,32	25,16	3,201977552	Abengourou	AF	Z1R2
F.4.3	0_20	6,4322006	-3,2387693	183,9057263	4,9	5,22	0,8	1,3792	0,06	642,12	0,17	351,93	248,03	59,82	82,8	0,51	76,46	6,03	31,24	21,41	47,35	2,619563153	Abengourou	AF	Z1R2
E.1.8	0_20	5,7620094	-4,3684789	89	5	5,82	0,69	1,18956	0,05	413,42	0,17	600,01	200,92	39,53	43,25	0,44	72,88	5,17	18,96	21,72	59,32	2,924188791	Agboville	AF	Z1R2
E.3.4	0_20	6,239953	-4,247323	134	5	8,62	2,12	3,65488	0,1	729,16	0,6	4859,52	132,87	161,32	220,84	0,36	41,32	22,35	45,6	16,39	38,01	5,895918697	Agboville	AF	Z1R2
E.2.5	0_20	6,1821749	-4,2322047	113	5	5,76	1,29	2,22396	0,14	817,44	0,39	872,37	230,21	53,43	99,36	0,31	63,29	9,28	45,98	22,7	31,32	3,238147932	Agboville	AF	Z1R2
E.3.2	0_20	6,2445443	-4,2471351	112	5	5,83	0,69	1,18956	0,04	538,1	0,19	457,65	228,63	55,62	116,68	0,3	52,83	5,39	29,71	15	55,29	2,660612838	Agboville	AF	Z1R2
E.3.8	0_20	6,2442255	-4,2456001	132	4,916	6,11	1,25	2,155	0,09	704,51	0,42	1327,67	172,96	26,43	150,26	0,36	52,53	10,19	41,73	13,53	44,74	3,899746652	Agboville	AF	Z1R2
E.3.7	0_20	6,2451699	-4,2500748	122	4,9	6,05	0,94	1,62056	0,06	570,63	0,25	834,76	161,82	32,3	108,13	0,33	40,2	6,28	30,56	17,69	51,75	3,358673575	Agboville	AF	Z1R2
E.4.4	0_20	6,1676529	-4,25878	127	5	6,13	0,98	1,68952	0,08	710,17	0,35	927,88	175,77	74,56	155,51	0,5	55,76	9,04	40,77	16,06	43,17	2,972936829	Agboville	AF	Z1R2
E.1.6	0_20	5,759024	-4,364957	74	5	6,34	0,89	1,53436	0,05	445,56	0,24	853,88	219,54	67,34	156,33	0,29	62,25	6,79	21,52	21,21	57,27	3,590826117	Agboville	AF	Z1R2
C.6.1	0_20	5,3263807	-6,8268161	225,7552932	5	5	0,86	1,48264	0,08	966,99	0,24	246,62	150,63	20,4	86,43	0,61	103,99	2,51	57,25	12,41	30,34	2,128395062	San_Pedro	AF	Z1R2
C.3.7	0_20	5,1039273	-6,6239041	83,13191484	4,916	4,91	0,68	1,17232	0,1	1071,19	0,29	NA	119,92	59,68	233,05	1,18	156,01	9,23	71,08	10,36	18,56	1,439489194	San_Pedro	AF	Z1R2
C.2.8	0_20	5,2490992	-6,6374706	89,54604911	3	5,45	1,06	1,82744	0,07	799,51	0,24	278,91	317,55	62,56	101,4	0,37	70,84	8,65	43,63	19,38	36,99	2,900238057	San_Pedro	AF	Z1R2
C.6.7	0_20	5,3216954	-6,8279039	190,2359685	4	4,88	0,88	1,51712	0,05	653,19	0,16	90,66	253,58	29,35	62,58	0,55	83,57	2,46	32,05	20,11	47,84	2,908588957	San_Pedro	AF	Z1R2
C.4.8	0_20	5,2169376	-6,8364598	140,3664758	5	5,94	1,48	2,55152	0,16	899,19	0,49	694,12	137,8	91,04	207,46	0,4	87,79	8,51	59,5	15,49	25,01	3,402480331	San_Pedro	AF	Z1R2
C.5.1	0_20	5,2658293	-6,6435939	94,91981416	4,9	5	0,61	1,05164	0,04	648,99	0,12	80,16	145,92	17,14	71,8	0,49	72,34	1,74	33,79	16,5	49,71	2,091151322	San_Pedro	AF	Z1R2
C.4.2	0_20	5,2130466	-6,840892	138,2723151	5	6,42	0,71	1,22404	0,08	679,29	0,4	778,61	69,59	66,24	112,69	0,25	32,34	5,36	28,54	20,8	50,66	2,480826915	San_Pedro	AF	Z1R2
C.6.4	0_20	5,3249581	-6,8243998	211,7409702	4,666	4,95	0,74	1,27576	0,09	1060,23	0,21	222,92	125,97	114	61,44	0,96	115,24	4,23	69,35	8,89	21,76	1,630572597	San_Pedro	AF	Z1R2
C.6.6	0_20	5,3209406	-6,8239054	172,1057354	4,991	5,1	1,15	1,9826	0,11	1014,23	0,31	161,08	192,94	92,8	91,45	0,81	102,95	3,96	63,31	10,94	25,75	2,67016835	San_Pedro	AF	Z1R2
A.3.2	0_20	6,9140278	-7,3092402	262,6718851	4,8	6,29	0,96	1,65504	0,08	761,25	0,36	687,59	89,15	46,04	101,77	0,39	44,46	4,87	33,72	18,18	48,1	3,188901734	Duekoue	AF	Z6R2
A.3.7	0_20	6,9145646	-7,310638	293,122719	4,8	6,37	0,69	1,18956	0,05	713,91	0,3	812,64	88,64	38,06	119,68	0,33	40,94	4,79	34,08	15,36	50,56	2,406067961	Duekoue	AF	Z6R2
A.2.4	0_20	6,9255144	-7,3534656	349,8356081	4,8	7,94	3,03	5,22372	0,22	1151,79	0,77	8480,06	64,79	336,86	282,21	0,36	272,6	26,03	65,9	21,83	12,27	5,954314374	Duekoue	AF	Z6R2
A.6.1	0_20	6,840462754	-7,240045723	257	5	5,78	1,1	1,8964	0,08	671,92	0,28	588,7	155,36	70,25	110,18	0,43	35,53	5,72	34,98	19,9	45,12	3,455539359	Duekoue	AF	Z6R2
A.2.7	0_20	6,9265997	-7,3535179	336,5202212	4,916	6,28	2,35	4,0514	0,27	1245,78	0,76	1860,39	107,17	442,76	376,71	0,21	204,97	15,01	75,98	15,96	8,06	4,406569502	Duekoue	AF	Z6R2
A.3.5	0_20	6,916612471	-7,31009027	273	5	6,16	0,8	1,3792	0,05	498,74	0,27	686,65	103,88	44,91	90,04	0,39	28,92	3,98	24,36	18,34	57,3	3,229976581	Duekoue	AF	Z6R2
A.6.3	0_20	6,836330937	-7,238870244	256	4,5	5,53	0,9	1,5516	0,08	1146,46	0,34	318,48	108,75	37,51	93,85	0,56	75,84	4,77	44,95	16,01	39,04	2,545275591	Duekoue	AF	Z6R2
A.1.5	0_20	6,9998361	-7,3474713	283,4679259	4,916	5,81	0,55	0,9482	0,05	663,63	0,19	348,5	61,48	33,88	88,52	0,42	51,72	0,59	31,96	18,24	49,8	1,888844622	Duekoue	AF	Z6R2
B.4.7	0_20	6,0952426	-7,4599685	227	5	5,87	1,53	2,63772	0,13	842,58	0,44	989,74	130,69	83,85	167,82	0,45	53,76	8,97	43,7	20,16	36,14	4,130472909	Guiglo	AF	Z6R2
B.6.2	0_20	5,9721998	-7,5426166	217	5	5,22	1,03	1,77572	0,1	1174,23	0,31	219,76	140,31	NA	138,28	0,38	131,71	4,79	60,83	12,9	26,27	2,40840906	Guiglo	AF	Z6R2
B.2.3	0_20	5,9955916	-7,4266051	196	4,9	4,58	1,92	3,31008	0,19	1200,75	0,39	NA	321,66	38,68	158,51	1,17	127,59	7,12	68,65	14,53	16,82	3,979418129	Guiglo	AF	Z6R2
B.2.2	0_20	5,9939472	-7,4285693	209	5	5,11	0,83	1,43092	0,07	932,09	0,21	258,51	227,96	25,6	119,59	0,67	122,23	3,73	50,56	17,69	31,75	2,096586081	Guiglo	AF	Z6R2
B.6.5	0_20	5,9744133	-7,5403409	212	4,8	5,1	1,27	2,18948	0,11	1023,06	0,35	592,28	164,06	46,62	116,63	0,45	94,7	6,05	60,15	12,79	27,06	3,001754867	Guiglo	AF	Z6R2
B.6.7	0_20	5,9704352	-7,5446309	211	4,9	5,69	1,26	2,17224	0,09	905,75	0,39	818,71	194,09	54,03	148,24	0,39	74,14	9,85	47,12	15,91	36,97	3,446358877	Guiglo	AF	Z6R2
B.4.1	0_20	6,0926642	-7,4603045	195	5	5,52	1,16	1,99984	0,07	674,16	0,21	623,83	207,47	53,99	130,61	0,49	71,39	6,06	37,64	21,93	40,43	3,35712607	Guiglo	AF	Z6R2
B.6.1	0_20	5,9708048	-7,542426	229	4,9	4,98	0,66	1,13784	0,07	985,52	0,24	170,51	118,24	NA	97,09	0,63	91,94	2,01	49,94	14,8	35,26	1,75755329	Guiglo	AF	Z6R2
B.7.9	0_20	6,4791128	-7,7675053	265	5	5,21	0,52	0,89648	0,05	697,13	0,23	55,78	216,13	24,67	62,48	0,72	89,49	0,4	36,08	15,56	48,36	1,73601859	Guiglo	AF	Z6R2
D.3.2	0_20	6,533101	-5,5099447	236,0409803	5	5,8	1,31	2,25844	0,11	1015,01	0,39	673,84	123,84	86,9	220,77	0,37	98,32	7,55	58,69	13,97	27,34	3,108230113	Oume	AF	Z1R1
D.1.8	0_20	6,3352125	-5,6134485	223,8852012	4,9	6,78	1,05	1,8102	0,06	541,39	0,31	1086,87	121	134,4	123,99	0,26	34,19	6,01	25,88	19,25	54,87	4,011079105	Oume	AF	Z1R1
D.2.7	0_20	6,3445352	-5,4753731	231,0399264	5	6,31	1,09	1,87916	0,08	766,84	0,32	617,41	139,47	62,54	156,93	0,45	64,36	7,21	47,44	18,03	34,53	2,870261188	Oume	AF	Z1R1
D.1.5	0_20	6,3365695	-5,6182151	249,4394246	4,9	5,5	0,37	0,63788	0,03	274,1	0,13	290,93	124,54	NA	52,7	0,26	38,94	3,41	13,64	14,14	72,22	2,296184305	Oume	AF	Z1R1
D.4.4	0_20	6,194234658	-5,602484532	257	5	6,52	2,14	3,68936	0,18	939,7	0,65	2511,11	127,53	138,42	244,76	0,28	43,23	14,8	56,29	16,65	27,06	5,05807513	Oume	AF	Z1R1
D.3.8	0_20	6,5320185	-5,5092371	255,122203	4,4	5,71	1,19	2,05156	0,1	963,12	0,36	656,24	107,01	61,72	176,32	0,43	77,09	7,07	58,84	12,08	29,08	2,892780598	Oume	AF	Z1R1
D.4.8	0_20	6,194341024	-5,596270859	263	5	6	1,08	1,86192	0,09	844,36	0,37	731,29	142,71	50,62	184,6	0,33	58,51	7,42	51,16	15,48	33,36	2,793997599	Oume	AF	Z1R1
D.1.6	0_20	6,3332495	-5,6151396	218,5942772	4,916	7,47	0,79	1,36196	0,05	479,89	0,25	1481,74	152,42	98,73	115,31	0,3	31	9,11	22,81	17,3	59,89	3,395562204	Oume	AF	Z1R1
D.2.4	0_20	6,3496145	-5,4776947	223,889011	5	5,52	0,98	1,68952	0,08	1085,11	0,29	838,36	109,59	130,72	230,1	0,43	116,01	8,47	63,31	12,8	23,89	2,219839706	Oume	AF	Z1R1
D.4.3	0_20	6,193232853	-5,599391945	265	4,5	7,22	1,51	2,60324	0,11	780,19	0,51	1813,54	139,04	79,11	196,42	0,33	49,88	12,01	48,4	15,11	36,49	4,098945048	Oume	AF	Z1R1
D.3.3	0_20	6,5283648	-5,5103426	187,7622437	5	6,54	1,17	2,01708	0,08	682,25	0,4	963,76	123,17	29,76	178,58	0,41	40,81	7,27	36,56	20,11	43,33	3,559343568	Oume	AF	Z1R1
D.1.4	0_20	6,3363608	-5,6168445	232,7665775	5	6,36	0,97	1,67228	0,05	329,58	0,3	889,51	100,05	73,51	90,2	0,3	22,85	6,03	16,11	14,86	69,03	5,399677107	Oume	AF	Z1R1
D.2.2	0_20	6,3483499	-5,4805963	250,697257	4,75	5,91	0,94	1,62056	0,07	769,11	0,25	723,5	73,3	134,72	193,32	0,45	95,63	5,75	43,48	19,17	37,35	2,586687949	Oume	AF	Z1R1
D.2.5	0_20	6,3427006	-5,4809192	269,0791413	5	6,18	1,72	2,96528	0,15	995,73	0,54	1451,52	101,83	125,76	250,06	0,35	67,83	13,22	59,68	16,03	24,29	3,916629243	Oume	AF	Z1R1
D.3.9	0_20	6,5310098	-5,5143316	201,0244621	5	5,83	0,54	0,93096	0,04	438,69	0,16	330,03	182,59	43,56	82,15	0,27	40,72	3,37	20,53	16,23	63,24	2,532535365	Oume	AF	Z1R1
D.4.1	0_20	6,196425352	-5,602930197	260	5	6,4	1,6	2,7584	0,14	762,83	0,5	1094,57	160,06	72,56	174,74	0,34	39,51	9,73	44,96	18,62	36,42	4,338471217	Oume	AF	Z1R1
F.5.2	0_20	6,439614	-3,2914416	203,6372541	5	5,79	1,52	2,62048	0,15	977,32	0,5	1461,01	174,11	113,25	238,72	0,31	88,51	12,33	52,63	22,09	25,28	3,507066381	Abengourou	AF	Z1R2
F.5.6	0_20	6,4448594	-3,2904049	241,7037355	5	6,72	2,32	3,99968	0,2	999,24	0,65	2797,05	127,37	263,03	337,06	0,26	68,75	17,08	52,79	22,9	24,31	5,284291188	Abengourou	AF	Z1R2
F.1.2	0_20	6,4679537	-3,2697588	207,1493088	5	6,55	1,77	3,05148	0,16	1095,92	0,57	2091,91	115,61	299,54	349,36	0,38	81,09	14,48	49,69	24,72	25,59	4,100900417	Abengourou	AF	Z1R2
F.6.1	0_20	6,4079308	-3,399625	166,3265892	5	6,03	1,61	2,77564	0,15	873,89	0,41	1339,36	206,8	111,43	226,74	0,35	92,28	12,26	50,25	24,3	25,45	3,723192488	Abengourou	AF	Z1R2
F.1.3	0_20	6,4690273	-3,2670043	239,0724257	4,8	5,49	1,36	2,34464	0,14	1008,09	0,4	863,29	167,16	102,81	177,64	0,35	86,93	9,59	52,04	21,27	26,69	3,19825399	Abengourou	AF	Z1R2
F.5.3	0_20	6,4465164	-3,2914562	197,5587497	5	5,47	0,94	1,62056	0,12	1194,04	0,35	1047,08	106,01	32,45	189,28	0,41	154,05	8,51	66,56	13,65	19,79	2,020396459	Abengourou	AF	Z1R2
F.4.2	0_20	6,4301323	-3,2400217	238,5633367	5	6,98	1,87	3,22388	0,16	1010,06	0,6	2185,76	121,96	113,47	272,44	0,36	57,32	14,34	50,19	18,2	31,61	4,71396403	Abengourou	AF	Z1R2
F.1.1	0_20	6,4670747	-3,2669572	228,6882327	4,9	6,55	1,82	3,13768	0,15	970,8	0,57	2056,57	136,41	233,3	290,41	0,3	63,99	15,15	49,33	20,63	30,04	4,484962836	Abengourou	AF	Z1R2
F.2.1	0_20	6,364057	-3,4985346	168,0429174	4,8	6,24	0,12	0,20688	0,03	429,85	0,13	368,31	216,23	30,38	90,85	0,3	51,88	2,33	24,04	16,15	59,81	0,514754914	Abengourou	AF	Z1R2
F.4.8	0_20	6,4282339	-3,2355295	181,5279636	4,9	6,19	0,88	1,51712	0,09	653,56	0,37	1147,14	160,01	48,99	164,77	0,45	63,95	6,5	35,66	21,48	42,86	2,655092755	Abengourou	AF	Z1R2
F.6.5	0_20	6,405574	-3,3989735	173,0511357	5	6,61	1,25	2,155	0,12	716,03	0,48	1126,4	147,52	87,21	172,29	0,41	56,24	8,27	38,42	23,41	38,17	3,485363092	Abengourou	AF	Z1R2
E.2.9	0_20	6,1842661	-4,2265756	94	5	5,88	0,63	1,08612	0,07	605,03	0,29	795,94	250,09	45,41	92,86	0,44	49,11	7,06	29,08	20,23	50,69	2,202636382	Agboville	AF	Z1R2
E.2.2	0_20	6,1829857	-4,2248119	100	5	6,6	0,86	1,48264	0,06	579,31	0,28	879,82	175,44	71,95	152,76	0,29	41,11	6,18	32,79	17,75	49,46	2,933597151	Agboville	AF	Z1R2
E.4.6	0_20	6,1696134	-4,2595287	113	5	6,48	1,49	2,56876	0,1	688,41	0,5	1503,07	121,43	62,63	170,28	0,43	44,76	10,88	37,34	17,18	45,48	4,711592076	Agboville	AF	Z1R2
E.1.7	0_20	5,7603667	-4,3655449	71	4,7	5,82	1,67	2,87908	0,18	1019,11	0,45	1025,65	219,94	95,04	419,46	0,36	132,54	14,12	59,45	21,1	19,45	3,574276847	Agboville	AF	Z1R2
E.1.4	0_20	5,7575162	-4,3704525	53	5	5,15	0,96	1,65504	0,08	919,06	0,17	322,34	352,48	63,1	64,72	0,64	121,5	4,8	48,34	22,48	29,18	2,336966958	Agboville	AF	Z1R2
E.3.6	0_20	6,2429391	-4,245154	131	5	6,24	2,04	3,51696	0,15	878,06	0,55	2437,8	145,82	62,02	289,56	0,31	58,49	16,34	51,53	18,47	30	5,024228571	Agboville	AF	Z1R2
E.2.6	0_20	6,1836266	-4,2298252	89	4,9	6,57	0,92	1,58608	0,06	484,74	0,28	941,9	164,5	43,55	134,96	0,44	36,75	8,79	19,73	19,53	60,74	4,039938869	Agboville	AF	Z1R2
E.2.1	0_20	6,1856453	-4,2291682	101	4,75	6,51	1,17	2,01708	0,11	709,45	0,37	1272,18	189,38	84,38	164,88	0,3	52,89	10,03	46,49	20,65	32,86	3,004289544	Agboville	AF	Z1R2
E.1.1	0_20	5,7589556	-4,3678097	37	5	5,75	0,53	0,91372	0,04	402,39	0,14	396,59	202,58	11,82	44,07	0,41	78,24	2,87	18,44	19,79	61,77	2,390060162	Agboville	AF	Z1R2
E.2.3	0_20	6,1808512	-4,226913	108	5	6,18	1,44	2,48256	0,14	809,99	0,5	1707,02	107,69	93,5	250,47	0,41	42,75	12,53	48,5	20,09	31,41	3,61941974	Agboville	AF	Z1R2
E.1.9	0_20	5,7593707	-4,3696039	68	5	5,15	0,57	0,98268	0,05	523,85	0,12	217,57	215,28	8,9	1,58	0,69	107,96	1,02	23	23,15	53,85	2,129317443	Agboville	AF	Z1R2
E.2.8	0_20	6,1806514	-4,2300734	112	5	5,84	0,99	1,70676	0,1	735,63	0,32	667,18	273,96	61,38	57,47	0,4	59,05	7,51	39,84	23,22	36,94	2,706565176	Agboville	AF	Z1R2
E.2.7	0_20	6,1822573	-4,2289727	93	5	5,94	0,87	1,49988	0,11	750,77	0,36	724,93	283,13	69,52	11,15	0,4	55,91	8,28	38,69	23,07	38,24	2,428562176	Agboville	AF	Z1R2
E.1.2	0_20	5,7572546	-4,3661166	62	4,916	5,08	0,41	0,70684	0,05	596,18	0,1	274,39	166,55	13,87	NA	0,81	117,55	0,95	28,64	25,47	45,89	1,306301977	Agboville	AF	Z1R2
C.5.2	0_20	5,2670629	-6,6442738	76,39235611	4	5,23	1,14	1,96536	0,08	902,3	0,25	380,75	216,89	33,42	165,27	0,5	102,42	8,38	52,85	20,31	26,84	2,686386003	San_Pedro	AF	Z1R2
C.2.2	0_20	5,2471425	-6,6387608	74,00870299	4,833	5,31	1,16	1,99984	0,08	949	0,23	283,42	285,56	74,34	132,14	0,5	88,54	11,26	55,63	17,45	26,92	2,736507937	San_Pedro	AF	Z1R2
C.6.5	0_20	5,3206714	-6,8259282	184,0533871	5	5,55	1,31	2,25844	0,11	993,12	0,32	702,44	131,9	108,78	134,06	0,6	111,47	6,17	65,88	10,46	23,66	2,958396647	San_Pedro	AF	Z1R2
A.1.9	0_20	7,004837953	-7,344076708	292	4,5	5	0,96	1,65504	0,09	1198,38	0,23	189,59	140,08	38,74	67,07	0,55	127,47	1,53	49,81	18,8	31,39	2,412243113	Duekoue	AF	Z6R2
A.3.4	0_20	6,917021801	-7,312671896	287	4,5	6,96	1,3	2,2412	0,1	852,81	0,43	1281,42	115,3	154,22	162,22	0,37	38,49	8,53	38,54	19,33	42,13	3,872818386	Duekoue	AF	Z6R2
A.6.2	0_20	6,841274919	-7,239586981	284	4,5	7,06	1,29	2,22396	0,11	897,82	0,48	1068,26	93,67	85,34	117,82	0,35	29,33	7,28	35,43	18,26	46,31	4,142223878	Duekoue	AF	Z6R2
A.5.3	0_20	7,004843778	-7,37086812	314	4,5	5,97	1,39	2,39636	0,17	1182,54	0,41	972,75	102,47	159,82	190,56	0,35	98,06	6,71	58,94	19,23	21,83	3,065575029	Duekoue	AF	Z6R2
A.2.5	0_20	6,9252874	-7,3510611	313,284014	4,9	6,37	1,3	2,2412	0,14	1120,44	0,5	976,09	85,33	48,27	170,52	0,32	85,79	7,49	59,01	16,43	24,56	2,970837752	Duekoue	AF	Z6R2
A.6.5	0_20	6,835715412	-7,237061681	281	5	5,46	0,8	1,3792	0,07	1096,67	0,27	221,26	108,44	21,95	90,31	0,57	60,52	1,37	44,22	17,4	38,38	2,23823434	Duekoue	AF	Z6R2
A.4.4	0_20	6,9832587	-7,3854467	334,7423631	4,8	6,23	2,21	3,81004	0,26	1296,66	0,71	1910,54	86,79	578,21	275,38	0,24	189,01	12,99	72,32	17,75	9,93	4,23008771	Duekoue	AF	Z6R2
A.2.1	0_20	6,9239371	-7,347862	307,0850551	4,833	5,93	1,38	2,37912	0,13	1110,83	0,46	976,35	115,03	27,15	123,22	0,33	73,02	8,81	55,94	16,45	27,61	3,286531289	Duekoue	AF	Z6R2
A.5.1	0_20	7,0026161	-7,3731642	334,6265387	4,9	6,07	1,76	3,03424	0,19	1222,29	0,58	1427,32	91,93	177,94	199,56	0,21	146,92	12,34	69,67	15,47	14,86	3,563824289	Duekoue	AF	Z6R2
A.1.3	0_20	7,0045876	-7,348942	295,6441124	5	5,69	1,15	1,9826	0,11	1212,8	0,35	539,11	104,87	106,99	100,43	0,33	118,45	4,99	57,57	16,84	25,59	2,664426824	Duekoue	AF	Z6R2
A.6.7	0_20	6,8384089	-7,2382004	283,0985676	5	5,37	1,09	1,87916	0,09	1115,59	0,29	364,32	103,49	41,14	92,89	0,52	62,76	3,59	48,57	16,77	34,66	2,87597184	Duekoue	AF	Z6R2
A.2.3	0_20	6,9231524	-7,3509525	314,7310924	4,833	5,42	1,22	2,10328	0,12	1160,09	0,3	353,6	136,52	65,96	112,91	0,51	64,81	3,09	43,35	22,86	33,79	3,17668026	Duekoue	AF	Z6R2
A.5.2	0_20	7,0046945	-7,3729366	327,5823436	4,9	5,38	1,17	2,01708	0,14	1237,79	0,35	453,16	124,92	146,39	198,42	0,44	116,21	3,69	61,5	18,01	20,49	2,536888442	Duekoue	AF	Z6R2
A.1.4	0_20	7,004123814	-7,347803889	290	5	5,22	1,01	1,74124	0,09	1157,82	0,26	394,72	93,18	80,91	95,26	0,46	85,53	3,14	40,1	22,88	37,02	2,764750715	Duekoue	AF	Z6R2
A.5.5	0_20	7,001450448	-7,370998375	314	4,5	6,02	1,09	1,87916	0,11	1149,09	0,37	667,15	99,82	105,93	110,87	0,3	74,57	6,89	57,21	16,2	26,59	2,559814739	Duekoue	AF	Z6R2
A.2.2	0_20	6,9259226	-7,3488503	306,0385222	4,5	5,83	1,26	2,17224	0,11	1063,12	0,38	640,61	106,88	74,89	110,58	0,35	52,24	5,82	42,9	20,24	36,86	3,440354767	Duekoue	AF	Z6R2
A.5.7	0_20	7,005208139	-7,367158709	338	4,5	6,25	2,1	3,6204	0,22	1167,73	0,68	1785,87	95,94	165,47	313,33	0,23	129,32	12,62	69,17	17,89	12,94	4,158511371	Duekoue	AF	Z6R2
A.6.8	0_20	6,841227603	-7,237737346	274	4,5	6,13	1,46	2,51704	0,11	1080,62	0,49	938,55	53,37	75,89	151,33	0,35	45,85	9,56	48,33	16,56	35,11	3,87893358	Duekoue	AF	Z6R2
A.6.6	0_20	6,837899275	-7,235579509	307	4,5	5,23	0,73	1,25852	0,06	1056,76	0,23	206,18	105,06	31,63	79,11	0,62	65,74	2,15	40,8	17,32	41,88	2,165381968	Duekoue	AF	Z6R2
A.1.1	0_20	7,000644319	-7,348740902	297	5	5,77	1,05	1,8102	0,1	1081,97	0,33	657,97	109,44	67,85	131,61	0,37	59,76	5,14	41,97	23,76	34,27	2,75399361	Duekoue	AF	Z6R2
A.5.4	0_20	7,000588202	-7,369308248	315	4,5	4,97	0,83	1,43092	0,12	1054,91	0,28	164,87	231,08	50,5	91,18	0,77	115,46	0,68	54,62	18,42	26,96	1,959090909	Duekoue	AF	Z6R2
A.4.2	0_20	6,978617935	-7,38175286	321	4,5	5,93	1,84	3,17216	0,16	1193,14	0,53	1388,54	100,84	140,66	159,71	0,3	69,4	10,18	61,57	15,48	22,95	4,117014925	Duekoue	AF	Z6R2
A.4.5	0_20	6,983651812	-7,382179499	314	4,5	5,05	1,08	1,86192	0,11	1116,92	0,29	369,56	138,06	70,76	150,34	0,55	129,9	4,4	57,6	16,97	25,43	2,496875419	Duekoue	AF	Z6R2
B.5.5	0_20	6,2386678	-7,4480848	259	4,916	6,92	1,58	2,72392	0,13	674,55	0,59	1867,62	130,87	71,71	186,47	0,44	29,75	11,48	33,58	15,93	50,49	5,501757221	Guiglo	AF	Z6R2
B.2.7	0_20	5,9978082	-7,4251509	220	4,8	5,63	1,11	1,91364	0,1	801,43	0,33	406,34	192,77	61,57	135	0,4	55,33	4,95	45,77	18,83	35,4	2,962291022	Guiglo	AF	Z6R2
B.2.9	0_20	5,9992614	-7,4280049	224	5	5,54	1,48	2,55152	0,15	945,89	0,36	641,45	207,34	64,3	176,91	0,53	52,51	6,57	42,71	26,02	31,27	3,712381784	Guiglo	AF	Z6R2
B.6.3	0_20	5,9753113	-7,54268	209	5	4,9	1,08	1,86192	0,08	1041,53	0,29	3,74	216,86	1,82	87,92	0,74	125,24	2,39	49,3	13,4	37,3	2,969569378	Guiglo	AF	Z6R2
B.6.8	0_20	5,9730498	-7,5402505	223	4,666	5,04	0,78	1,34472	0,07	1158,85	0,24	175,1	119,23	4,3	87,49	0,42	119,16	0,94	56,65	14,55	28,8	1,888651685	Guiglo	AF	Z6R2
B.7.3	0_20	6,4738836	-7,7640316	260	5	5,08	1,24	2,13776	0,11	1035,85	0,22	315,48	215,34	40,14	79,73	0,63	101,62	2,04	52,89	17,95	29,16	3,017730096	Guiglo	AF	Z6R2
B.4.2	0_20	6,0982936	-7,4568496	229	4,9	5,03	1,21	2,08604	0,13	1066,97	0,33	337,02	240,11	44,27	110,75	0,61	126,9	4,09	56,64	18,17	25,19	2,788450742	Guiglo	AF	Z6R2
B.4.6	0_20	6,0948761	-7,4579445	216	4,9	5,49	1,16	1,99984	0,09	607,7	0,29	628,18	193,52	54,71	114	0,42	55,77	6,22	34,73	19,17	46,1	3,710278293	Guiglo	AF	Z6R2
B.2.4	0_20	5,997628	-7,4284905	219	4,9	5,35	1,28	2,20672	0,12	872,94	0,26	629,59	190,89	28,77	174,24	0,59	94,56	5,55	46,98	26,21	26,81	3,015056702	Guiglo	AF	Z6R2
B.5.6	0_20	6,2402124	-7,4457389	261	5	4,96	0,53	0,91372	0,04	506,29	0,14	202,66	131,5	19,48	41,27	0,45	63,21	3,51	24,6	18,8	56,6	2,105345622	Guiglo	AF	Z6R2
B.5.2	0_20	6,2363277	-7,4471269	257	4,8	5,43	0,53	0,91372	0,04	432,66	0,14	215,13	151,65	56,96	81,36	0,34	65,47	3,99	22,83	17,74	59,43	2,252206064	Guiglo	AF	Z6R2
B.7.5	0_20	6,4761444	-7,7642576	269	5	5,62	1,2	2,0688	0,11	988,91	0,36	828,52	113,05	63,25	122,88	0,32	64,39	4,7	51,96	17,09	30,95	2,99608979	Guiglo	AF	Z6R2
B.5.3	0_20	6,2375258	-7,4446505	245	4,8	4,95	0,66	1,13784	0,06	630,19	0,19	182,43	254,2	63,77	74,98	0,6	79,1	2,8	31,85	20,36	47,79	2,179352614	Guiglo	AF	Z6R2
D.3.7	0_20	6,5292752	-5,5078564	202,6684358	4,5	6,08	0,66	1,13784	0,04	376,86	0,19	543,93	113,49	33,67	76,24	0,25	33,19	5,13	17,97	15,95	66,08	3,354481132	Oume	Fallow	Z1R1
D.4.9	0_20	6,191720339	-5,600859029	273	5	8,87	4,11	7,08564	0,23	897,59	0,75	9579,07	60,21	375,73	790,41	0,33	100,97	37,85	55,44	23,61	20,95	8,963491461	Oume	Fallow	Z1R1
D.4.7	0_20	6,1986463	-5,5994955	245,5178991	4,9	6,95	1,36	2,34464	0,08	495,14	0,44	1434,67	148,94	84,26	115,13	0,43	38,66	10,95	23,67	17,82	58,51	5,65109665	Oume	Fallow	Z1R1
D.5.4	0_20	6,3070248	-5,2723872	208,1641927	5	8,29	1,73	2,98252	0,1	777,48	0,5	2499,18	90,81	492,91	306,29	0,4	72,89	14,72	48,68	17,46	33,86	4,509404294	Oume	Fallow	Z1R1
D.2.9	0_20	6,3462662	-5,4772413	229,3302713	4,833	5,46	1,45	2,4998	0,12	1096,84	0,36	757,91	126,16	153,4	260,41	0,49	121,8	8,64	63,49	15,21	21,3	3,176365947	Oume	Fallow	Z1R1
D.5.6	0_20	6,3063099	-5,2738766	197,5782524	4,9	8,68	1,78	3,06872	0,1	762	0,59	2835,32	60,68	133,29	165,53	0,47	54,23	18,88	49,87	14,77	35,36	4,74740099	Oume	Fallow	Z1R1
D.4.6	0_20	6,1972511	-5,6007029	260,9278718	4,9	6,06	0,88	1,51712	0,06	572,18	0,28	647,25	126,61	32,49	107,73	0,42	39,88	4,98	28,01	19,1	52,89	3,220377839	Oume	Fallow	Z1R1
D.5.1	0_20	6,3018918	-5,2739765	215,8835123	4,8	7,34	1,65	2,8446	0,14	928,33	0,56	1640,39	105,51	304,54	281,94	0,45	84,99	12,55	56,77	12,36	30,87	4,114856068	Oume	Fallow	Z1R1
D.5.5	0_20	6,3045333	-5,2734583	209,5118391	4,916	7,01	1,66	2,86184	0,12	888,74	0,48	1935,91	113,47	157,18	296,52	0,31	68,79	14,65	57,04	15,08	27,88	3,968164171	Oume	Fallow	Z1R1
F.6.7	0_20	6,4062246	-3,3945287	127,8104517	5	5,06	0,32	0,55168	0,04	659,45	0,13	160,92	214,13	46,28	27,5	0,52	99,85	5,15	32,33	19,6	48,07	1,062353168	Abengourou	Fallow	Z1R2
F.6.9	0_20	6,4111308	-3,3990817	158,9283899	5	6,29	0,65	1,1206	0,05	414,45	0,2	598,43	154,73	54,01	109,05	0,41	48,15	3,99	21,05	20,6	58,35	2,690516206	Abengourou	Fallow	Z1R2
F.1.5	0_20	6,4672456	-3,2710536	195,443044	4,916	5,66	0,38	0,65512	0,04	431,1	0,12	167,65	187,99	35,58	42,3	0,4	64,35	0,87	22	20,39	57,61	1,545458835	Abengourou	Fallow	Z1R2
F.1.6	0_20	6,4698384	-3,268912	206,1315004	5	5,73	1,63	2,81012	0,16	1016,54	0,44	1203,48	166,91	120,97	208,76	0,28	77,67	9,81	52,07	22,37	25,56	3,775013434	Abengourou	Fallow	Z1R2
F.1.9	0_20	6,4721978	-3,2690378	215,4890335	5	7,61	1,16	1,99984	0,09	504,69	0,39	1733,79	187,02	148,54	168,56	0,37	33,93	10,62	26,64	20,61	52,75	4,232465608	Abengourou	Fallow	Z1R2
F.2.8	0_20	6,3624409	-3,493716	161,3416404	5	5,86	1,91	3,29284	0,17	1024,03	0,53	2025,83	123,99	215,32	375	0,27	107,48	16,78	61,48	19,98	18,54	4,042278419	Abengourou	Fallow	Z1R2
F.3.9	0_20	6,4908102	-3,4127008	193,8533782	5	6,63	1,37	2,36188	0,15	777,03	0,55	1392,86	145,9	97,12	243,72	0,43	43,39	8,96	42,23	22,49	35,28	3,649381953	Abengourou	Fallow	Z1R2
F.6.6	0_20	6,4062665	-3,3966249	129,0131245	4,9	5,19	1,12	1,93088	0,09	1223,41	0,32	919,37	157,6	51,61	181,36	0,4	125,44	11,46	66,21	11,94	21,85	2,470735765	Abengourou	Fallow	Z1R2
E.2.4	0_20	6,178969	-4,2278998	111	4,9	6,27	1,15	1,9826	0,11	630,38	0,46	1014,05	105,57	127,44	150,15	0,48	37,78	7,6	37,46	19,53	43,01	3,47885594	Agboville	Fallow	Z1R2
E.4.2	0_20	6,1650964	-4,2572072	127	4,9	6,2	2,19	3,77556	0,18	922,44	0,65	3064,45	137,82	105,48	504,57	0,33	72,7	19,53	59,26	16,83	23,91	4,961966093	Agboville	Fallow	Z1R2
E.4.3	0_20	6,166066	-4,2555891	123	5	7,42	0,97	1,67228	0,08	796,14	0,45	2442,07	200,48	84,8	160,84	0,37	64,29	12,58	46,77	13,94	39,29	2,754537967	Agboville	Fallow	Z1R2
E.4.8	0_20	6,1705109	-4,2566951	107	4,9	5,62	0,89	1,53436	0,07	699,3	0,28	625,3	170,38	76,61	106,57	0,45	70,26	6,8	41,34	17,14	41,52	2,62373461	Agboville	Fallow	Z1R2
E.4.9	0_20	6,1718076	-4,2551324	112	5	5,53	1,34	2,31016	0,11	762,67	0,35	791,5	187,18	48,24	136,38	0,52	57,53	8,7	39,78	19,82	40,4	3,876107383	Agboville	Fallow	Z1R2
C.3.5	0_20	5,105017	-6,626039	71,43482226	5	4,84	1,42	2,44808	0,15	1108,79	0,37	247,3	199,9	66,26	218,25	0,76	115,51	8,6	68,78	17,34	13,88	2,842638179	San_Pedro	Fallow	Z1R2
C.6.8	0_20	5,3234428	-6,8283275	200,1933275	2,9	4,6	1,1	1,8964	0,12	1102,92	0,3	41,12	189,01	5,85	18,09	1,3	198,65	3,15	73,99	9,08	16,93	2,282893945	San_Pedro	Fallow	Z1R2
C.2.5	0_20	5,2502127	-6,6345002	81,12842193	5	5,15	0,58	0,99992	0,04	620,02	0,18	100,29	187,06	32,82	65,61	0,34	68,38	1,83	33,49	19,13	47,38	1,900266059	San_Pedro	Fallow	Z1R2
C.2.3	0_20	5,2478221	-6,6353295	65,09303129	3	5,04	0,6	1,0344	0,05	680,99	0,24	144,93	280,66	23,07	47,6	0,36	56,95	3,46	33,49	19,4	47,11	1,955757232	San_Pedro	Fallow	Z1R2
C.5.4	0_20	5,2671561	-6,6454313	68,22743289	5	5,2	1,3	2,2412	0,1	1083,48	0,29	568,99	310,84	53,78	166,66	0,59	92,31	11,9	58,6	19,89	21,51	2,855395592	San_Pedro	Fallow	Z1R2
C.5.3	0_20	5,2645375	-6,640826	67,3751889	5	4,84	1,09	1,87916	0,06	693,4	0,18	89,36	214,48	NA	90,97	0,73	83,31	2,99	34,41	20,18	45,41	3,442315442	San_Pedro	Fallow	Z1R2
A.4.3	0_20	6,9819008	-7,3841954	335,0328836	4,916	6,3	1,69	2,91356	0,17	1190,21	0,53	1364,07	74,91	186,98	209,03	0,26	114,61	10,32	64	15,62	20,38	3,659331826	Duekoue	Fallow	Z6R2
A.1.7	0_20	7,0025662	-7,3496872	317,0654679	4,8	5,34	1,25	2,155	0,12	1238,74	0,34	672,25	119,5	54,01	111,67	0,32	104,95	5,9	57,24	18,23	24,53	2,855439247	Duekoue	Fallow	Z6R2
B.7.7	0_20	6,4747006	-7,7683589	259	5	5,49	0,95	1,6378	0,08	834,47	0,28	363,59	172,65	54,06	82,34	0,45	78,58	2,87	48,18	14,85	36,97	2,598445185	Guiglo	Fallow	Z6R2
B.3.9	0_20	6,3732778	-7,3359599	226	5	5,49	0,73	1,25852	0,05	592,75	0,2	160,84	208,28	73,13	73,83	0,38	40,82	2,21	29,47	17,52	53,01	2,678271973	Guiglo	Fallow	Z6R2
B.6.9	0_20	5,9727868	-7,5449013	206	4,916	4,95	0,77	1,32748	0,05	698,22	0,21	174,26	172,01	29,39	71,2	0,72	63,05	3,05	33,29	18,28	48,43	2,574132247	Guiglo	Fallow	Z6R2
B.7.4	0_20	6,4767679	-7,7653929	248	4,916	5,01	0,81	1,39644	0,06	515,17	0,18	189,11	209,42	44,09	64,94	0,69	55,68	3,28	24,56	17,91	57,53	3,288062162	Guiglo	Fallow	Z6R2
