# Supplementary material for: Tree diversity and soil fertility interactions drive carbon storage in degraded cocoa landscapes of Côte d’Ivoire
Source: Front Plant Sci. 2025 Dec 16;16:1731574. doi: 10.3389/fpls.2025.1731574 (PMC12748207; doi:10.3389/fpls.2025.1731574)
Supplement: Supplementary file 3 [file DataSheet3.csv]

Plot_ID	Depth	latitude	longitude	altitude	precision	pH	SOC	SOM	TN	m3Al	m3B	m3Ca	m3Fe	m3K	m3Mg	ExAc	Expr1015	PSI	CEC	Clay	Silt	Sand	SSSI	Zone_name	SAF_ID4
F.2.5	20_50	6,36677	-3,4946504	164,3190783	4,7	5,2	0,9	1,5516	0,11	1090,93	0,25	755,73	207,52	65,72	127,35	0,6	126,76	126,76	8,24	63,42	19,78	16,8	1,864903846	Abengourou	AF
F.3.7	20_50	6,4884643	-3,415915	171,5378971	4,833	6,05	1	1,724	0,12	998,28	0,3	1113,22	82,13	89,34	168,34	0,37	101,62	101,62	9,67	63,95	16,23	19,82	2,150162135	Abengourou	AF
F.3.5	20_50	6,4859771	-3,4134083	166,2655099	4,8	6,31	1,16	1,99984	0,13	1136,84	0,39	1598,83	118,2	145,84	218,4	0,33	112,62	112,62	10,27	64,07	16,48	19,45	2,482731223	Abengourou	AF
F.3.6	20_50	6,4864612	-3,4147177	158,5544831	5	5,36	0,23	0,39652	0,04	685,43	0,19	476,77	134,46	NA	73,67	0,46	100,83	100,83	3,4	37,15	20,69	42,16	0,685546335	Abengourou	AF
F.4.5	20_50	6,4318132	-3,2325333	224,6494104	5	5,63	0,51	0,87924	0,05	960,18	0,25	748,83	145,87	NA	123,04	0,45	93,86	93,86	9,65	49,62	14,41	35,97	1,373168827	Abengourou	AF
F.3.3	20_50	6,485023	-3,417894	163,9201224	5	6,67	0,05	0,0862	0,03	428,33	0,13	529,67	92,4	35,2	28,87	0,3	43,11	43,11	3,34	24,04	15,63	60,33	0,217292664	Abengourou	AF
F.5.8	20_50	6,4432817	-3,2907395	220,0934319	5	4,8	0,76	1,31024	0,1	1130,5	0,2	720,77	175,69	43,56	109,72	0,7	130,73	130,73	9,27	65,79	17,19	17,02	1,578982887	Abengourou	AF
F.6.4	20_50	6,4089576	-3,3943682	172,6995855	5	5,74	0,7	1,2068	0,1	1070,37	0,23	1036,41	128,16	20,15	145,24	0,54	123,08	123,08	7,75	63,35	17,19	19,46	1,498385895	Abengourou	AF
F.4.3	20_50	6,4322006	-3,2387693	183,9057263	4,9	6,43	0,53	0,91372	0,05	474,9	0,19	507,35	237,53	74,9	99,96	0,33	49,1	49,1	3,01	25,83	20,18	53,99	1,985916105	Abengourou	AF
E.1.8	20_50	5,7620094	-4,3684789	89	5	5,66	0,22	0,37928	0,04	440,15	0,12	382,05	158,42	NA	NA	0,33	78,14	78,14	2,82	21,7	23,14	55,16	0,845851918	Agboville	AF
E.3.4	20_50	6,239953	-4,247323	134	5	7,86	1,28	2,20672	0,07	657,44	0,42	2111,41	151,13	61,28	178,65	0,33	43,27	43,27	11,94	36,14	17,29	46,57	4,130114168	Agboville	AF
E.2.5	20_50	6,1821749	-4,2322047	113	5	5,53	0,84	1,44816	0,11	851,66	0,27	528,55	249,41	32,26	22,52	0,35	90,74	90,74	7,23	49,33	21,05	29,62	2,057630009	Agboville	AF
E.3.2	20_50	6,2445443	-4,2471351	112	5	5,59	0,38	0,65512	0,02	538,96	0,14	203,57	257,71	61,71	95,53	0,29	51,6	51,6	6,03	31,15	11,39	57,46	1,540009403	Agboville	AF
E.3.8	20_50	6,2442255	-4,2456001	132	4,916	5,97	0,84	1,44816	0,07	769,55	0,31	975,82	190,06	38,82	148,53	0,32	71,74	71,74	9,08	49,78	14,24	35,98	2,262043112	Agboville	AF
E.3.7	20_50	6,2451699	-4,2500748	122	4,9	5,53	0,6	1,0344	0,04	611,37	0,17	428,11	242,6	31,76	82,32	0,28	60,82	60,82	6,52	32,1	18,75	49,15	2,034218289	Agboville	AF
E.4.4	20_50	6,1676529	-4,25878	127	5	5,31	0,58	0,99992	0,07	950,64	0,19	544,11	161,62	23,11	71,6	0,47	137,36	137,36	6,16	58,76	13,38	27,86	1,386082617	Agboville	AF
E.1.6	20_50	5,759024	-4,364957	74	5	6,43	0,36	0,62064	0,03	442,37	0,18	785,12	201,12	58,48	246,4	0,27	57,59	57,59	7,86	22,43	16,73	60,84	1,584882533	Agboville	AF
C.6.1	20_50	5,3263807	-6,8268161	225,7552932	5	5,09	0,57	0,98268	0,06	977,84	0,19	266,11	138,32	4,66	87,13	0,63	105,89	105,89	2,88	61,83	10,85	27,32	1,352063841	San_Pedro	AF
C.3.7	20_50	5,1039273	-6,6239041	83,13191484	4,916	5,18	1,07	1,84468	0,13	1024,59	0,43	335,04	132,37	33,02	236,1	0,78	120,15	120,15	7,28	68,44	13,32	18,24	2,256213307	San_Pedro	AF
C.2.8	20_50	5,2490992	-6,6374706	89,54604911	3	4,99	0,63	1,08612	0,05	1000,52	0,19	90,67	287,01	31,58	110,99	0,64	102,15	102,15	8,45	55,96	16,45	27,59	1,499958569	San_Pedro	AF
C.6.7	20_50	5,3216954	-6,8279039	190,2359685	4	5,2	0,43	0,74132	0,04	756,95	0,16	NA	206,21	36,7	74,76	0,76	123	123	NA	37,83	18,2	43,97	1,323076923	San_Pedro	AF
C.4.8	20_50	5,2169376	-6,8364598	140,3664758	5	5,9	0,69	1,18956	0,1	932,37	0,33	512,31	110,35	39,61	139,84	0,42	139,56	139,56	3,3	62,74	12,17	25,09	1,587985583	San_Pedro	AF
C.5.1	20_50	5,2658293	-6,6435939	94,91981416	4,9	4,98	0,46	0,79304	0,03	683,19	0,14	43,87	151,26	NA	74,65	0,59	92,88	92,88	1,7	37,8	15,58	46,62	1,485650056	San_Pedro	AF
C.4.2	20_50	5,2130466	-6,840892	138,2723151	5	6,12	0,23	0,39652	0,05	770,98	0,35	490,44	101,79	28,42	64,42	0,33	48,95	48,95	3,1	36,52	17,49	45,99	0,734160341	San_Pedro	AF
C.6.4	20_50	5,3249581	-6,8243998	211,7409702	4,666	5	0,69	1,18956	0,05	641,06	0,18	81,83	162,67	8,62	74,47	0,49	66,84	66,84	0,19	34,21	15,86	49,93	2,375793889	San_Pedro	AF
C.6.6	20_50	5,3209406	-6,8239054	172,1057354	4,991	5,04	0,71	1,22404	0,09	1046	0,25	255,02	180,86	68,73	45,03	0,76	157,22	157,22	5,21	70,97	11,07	17,96	1,492003901	San_Pedro	AF
A.3.2	20_50	6,9140278	-7,3092402	262,6718851	4,8	6,76	1,42	2,44808	0,1	757,72	0,48	1393,66	103,21	175,58	165,85	0,35	33,37	33,37	6,23	36,36	18,81	44,83	4,437339134	Duekoue	AF
A.3.7	20_50	6,9145646	-7,310638	293,122719	4,8	5,86	0,64	1,10336	0,08	979,55	0,28	402,88	83,97	27,89	81,17	0,43	80,41	80,41	1,66	49,85	16,96	33,19	1,651489298	Duekoue	AF
F.2.2	20_50	6,3654827	-3,4977389	167,1127296	5	5,67	0,93	1,60332	0,12	969,17	0,33	735,92	127,05	92,79	95,8	0,4	102,56	102,56	7,56	55,11	21,22	23,67	2,100510939	Abengourou	Monocrop
F.2.3	20_50	6,3647072	-3,4961297	144,0882818	5	5,55	0,77	1,32748	0,1	1127,42	0,25	789,4	149,6	53,83	117,84	0,54	117,67	117,67	8,05	67,62	15,39	16,99	1,599180822	Abengourou	Monocrop
F.2.4	20_50	6,3638402	-3,4936758	172,0003494	4,75	5,11	0,66	1,13784	0,1	1218,01	0,25	633,61	117,7	59,53	11,79	0,69	193,33	193,33	8,01	73,91	12,96	13,13	1,30981927	Abengourou	Monocrop
F.3.1	20_50	6,4906048	-3,4176763	188,7911711	4,9	6,08	0,92	1,58608	0,12	1076,04	0,36	1045,64	121,92	89,37	141,03	0,37	106,37	106,37	7,16	63,59	16,05	20,36	1,991562029	Abengourou	Monocrop
F.3.4	20_50	6,4874328	-3,4168832	174,3350892	5	5,85	0,91	1,56884	0,13	1098,96	0,34	1162,6	132,89	61,59	153,95	0,45	114,27	114,27	7,29	60,27	17,94	21,79	2,005932745	Abengourou	Monocrop
F.3.8	20_50	6,4880299	-3,4124749	200,967788	5	5,92	1,82	3,13768	0,16	1084,93	0,42	1560,42	112,09	210,66	257,79	0,29	76,77	76,77	11,56	52,73	23,71	23,56	4,104761905	Abengourou	Monocrop
F.5.1	20_50	6,442001	-3,2931376	196,8602957	4,9	5,4	0,94	1,62056	0,13	1145,79	0,35	948,27	164,62	29,8	149,8	0,45	124,95	124,95	9,13	65,68	14,98	19,34	2,009124721	Abengourou	Monocrop
F.1.4	20_50	6,4692936	-3,2714554	206,8906309	4,9	5,57	0,79	1,36196	0,07	1110,17	0,31	446,04	46,43	64,79	92,36	0,37	59,03	59,03	5,33	35,34	20,49	44,17	2,439476984	Abengourou	Monocrop
F.3.2	20_50	6,4909631	-3,4151437	180,4992323	5	5,7	0,73	1,25852	0,1	1045,6	0,23	748,81	146,07	81,75	169,38	0,44	112,9	112,9	6,58	59,03	18,18	22,79	1,629996114	Abengourou	Monocrop
F.6.2	20_50	6,4106723	-3,3968315	156,6708048	4,916	6,12	0,73	1,25852	0,09	827,51	0,27	811,04	125,63	56,23	197,46	0,36	105,59	105,59	7,37	51,4	20,06	28,54	1,761153093	Abengourou	Monocrop
F.6.3	20_50	6,4111191	-3,3938465	199,8333995	5	6,04	0,5	0,862	0,09	914,16	0,26	691,95	130,65	51,28	169,33	0,51	130,23	130,23	6,41	55,4	18	26,6	1,174386921	Abengourou	Monocrop
E.3.1	20_50	6,2424429	-4,2483128	141	4,916	5,68	0,6	1,0344	0,05	773,59	0,23	735,58	151,77	7,46	122,73	0,34	82,41	82,41	8,73	49,88	13,91	36,21	1,621570779	Agboville	Monocrop
E.3.3	20_50	6,2433507	-4,2509918	128	5	5,65	0,32	0,55168	0,03	598,75	0,17	600,36	158,78	15,17	92,15	0,32	60,03	60,03	6,88	33,92	11,02	55,06	1,227592345	Agboville	Monocrop
E.3.5	20_50	6,2413495	-4,2499681	122	5	5,54	0,46	0,79304	0,04	749,99	0,21	577,29	157,93	20,29	138,19	0,37	82,62	82,62	9,63	46,58	15,56	37,86	1,276214998	Agboville	Monocrop
E.4.7	20_50	6,169711	-4,253545	132	4,916	6,32	0,79	1,36196	0,06	694,15	0,32	1062,94	144,5	54,35	75,73	0,4	63,31	63,31	7,67	39,58	11,32	49,1	2,675756385	Agboville	Monocrop
E.4.5	20_50	6,1677494	-4,2530411	111	5	5,5	0,79	1,36196	0,06	763,56	0,21	641,93	237,83	43,45	127,68	0,49	104,65	104,65	8,79	46,98	16,03	36,99	2,161498175	Agboville	Monocrop
E.4.1	20_50	6,1680359	-4,2559272	113	4,9	6,15	1,06	1,82744	0,11	991,77	0,43	2044,06	150,19	84,57	307,81	0,49	114,18	114,18	14,38	63,4	11,92	24,68	2,426234732	Agboville	Monocrop
C.2.4	20_50	5,2480086	-6,6319586	78,05829886	3,75	5,45	0,39	0,67236	0,09	992,05	0,3	NA	150,23	NA	165,1	0,86	169,59	169,59	4,98	68,26	10,78	20,96	0,850657895	San_Pedro	Monocrop
C.2.6	20_50	5,249334	-6,6320782	97,08005294	4,083	4,84	0,58	0,99992	0,09	1014,01	0,26	NA	172,32	41,11	89,37	0,92	139,76	139,76	3,5	70,86	10,72	18,42	1,225692572	San_Pedro	Monocrop
C.3.3	20_50	5,1033279	-6,6281966	35,83609205	4,916	5,53	0,89	1,53436	0,1	917,13	0,4	589,27	177,03	56,16	136,44	0,53	94,62	94,62	5,51	58,33	10,78	30,89	2,220170742	San_Pedro	Monocrop
C.3.4	20_50	5,1078126	-6,6248548	80,49373688	4,5	5,22	0,39	0,67236	0,07	967,39	0,29	245,61	138,38	131,64	121,14	0,83	148,55	148,55	3,65	64,19	9,73	26,08	0,909577922	San_Pedro	Monocrop
C.4.1	20_50	5,215428	-6,8409236	174,1073933	4,9	6,55	0,28	0,48272	0,05	664,97	0,34	691,2	81,16	63,8	91,94	0,25	39,72	39,72	3,24	30,15	20,7	49,15	0,949301868	San_Pedro	Monocrop
C.4.3	20_50	5,2140083	-6,8425682	148,8542382	5	6,32	0,3	0,5172	0,05	710,17	0,37	587,81	88,67	43,38	89,5	0,24	50,95	50,95	5,18	31,08	18,69	50,23	1,039180229	San_Pedro	Monocrop
C.4.9	20_50	5,2142833	-6,8376314	149,9275834	5	6,09	0,26	0,44824	0,04	609,02	0,27	411,19	127,6	55,28	83	0,24	58,08	58,08	2,66	35,34	16,8	47,86	0,859685462	San_Pedro	Monocrop
C.6.9	20_50	5,3246455	-6,8220809	195,7693772	4,2	5,17	0,1	0,1724	0,02	351,93	0,12	80,6	127,69	24,51	41,6	0,28	62,91	62,91	3,79	12,56	8,17	79,27	0,831644959	San_Pedro	Monocrop
C.3.1	20_50	5,1053374	-6,6282574	60,82691417	5	4,7	0,74	1,27576	0,09	1449,27	0,18	NA	182,35	NA	131,78	1,98	181,23	181,23	6,45	71,48	16,49	12,03	1,450221666	San_Pedro	AF
C.6.2	20_50	5,3240241	-6,8259536	208,3026037	5	4,87	0,73	1,25852	0,1	1058,61	0,25	258,47	166,58	29,1	73,35	0,9	150,04	150,04	3,87	69,56	10,72	19,72	1,567663179	San_Pedro	Monocrop
C.3.2	20_50	5,1066971	-6,6306424	70,26005195	4,916	5,12	0,47	0,81028	0,05	999,23	0,19	176,25	207,66	39,89	103,56	0,49	129,04	129,04	5,33	55,07	16,37	28,56	1,134210526	San_Pedro	Monocrop
C.4.4	20_50	5,2179077	-6,8395478	118,4226379	3,6	5,72	0,11	0,18964	0,03	378,1	0,11	187,17	133,15	21,84	57,7	0,27	60,6	60,6	2,61	16,61	12,03	71,36	0,662150838	San_Pedro	Monocrop
C.4.6	20_50	5,2127617	-6,8390355	108,8131346	4	6,23	0,22	0,37928	0,04	577,52	0,3	358,04	95,95	52,19	64,21	0,25	39,23	39,23	1,55	27,47	15,14	57,39	0,89011969	San_Pedro	Monocrop
C.4.7	20_50	5,2183117	-6,8410313	110,6262568	4,7	5,72	0,56	0,96544	0,07	1015,71	0,3	464,18	113,03	46,89	130,89	0,34	143,97	143,97	2,3	60,59	14,16	25,25	1,291558528	San_Pedro	Monocrop
C.6.3	20_50	5,3225294	-6,8239859	194,6586113	5	4,64	0,83	1,43092	0,12	1151,18	0,24	167,4	163,78	46,5	NA	1,78	169,62	169,62	4,22	73,49	12,32	14,19	1,667544575	San_Pedro	Monocrop
C.4.5	20_50	5,2162625	-6,8416343	133,0009406	4,916	6,05	0,49	0,84476	0,08	1019,75	0,37	933,75	133,81	81,27	531,08	0,34	143,13	143,13	14,24	63,13	16,64	20,23	1,05899461	San_Pedro	AF
A.1.2	20_50	7,002942259	-7,346617766	294	4,5	5,56	0,81	1,39644	0,1	1400,51	0,43	681,76	68,46	71,6	93,68	0,4	193,68	193,68	5,7	68,08	12,29	19,63	1,737513998	Duekoue	Monocrop
A.2.6	20_50	6,9273228	-7,351807	302,9034996	4,9	6,61	1,18	2,03432	0,16	1283,5	0,53	1463,92	103,49	107,33	139,38	0,57	140,25	140,25	8,05	80,81	10,68	8,51	2,223543557	Duekoue	Monocrop
A.3.1	20_50	6,9139678	-7,3135198	277,1351041	4,833	6,47	0,65	1,1206	0,08	1124,66	0,25	864,2	89,69	51,3	107,31	0,32	125,82	125,82	3,47	60,82	14,95	24,23	1,478949452	Duekoue	AF
A.2.9	20_50	6,9281469	-7,3488638	303,8773846	4,6	5,26	0,36	0,62064	0,04	830,17	0,17	226,05	174,93	22,04	82	0,57	89,84	89,84	2,58	40,6	19,14	40,26	1,038901908	Duekoue	Monocrop
A.3.6	20_50	6,9134946	-7,3122305	275,9122873	4,9	6,32	0,97	1,67228	0,09	939,24	0,35	781,88	109,92	69,84	147,31	0,33	65,45	65,45	5,27	47,17	19,35	33,48	2,513950692	Duekoue	Monocrop
A.6.4	20_50	6,83729867	-7,241693353	276	5	5,46	0,53	0,91372	0,05	779,38	0,2	208,08	174,77	43,52	79,01	0,73	72,25	72,25	1,93	40,04	18,36	41,6	1,564589041	Duekoue	Monocrop
A.3.8	20_50	6,9114888	-7,3097335	258,3255765	4,8	5,93	0,82	1,41368	0,12	1234,07	0,35	439,81	110,78	67,03	91,74	0,3	151,79	151,79	2,34	64,3	14,71	20,99	1,789241868	Duekoue	AF
B.7.2	20_50	6,4745926	-7,7663488	256	5	5,46	0,61	1,05164	0,09	959,96	0,25	188,82	188,85	5,76	78,44	0,42	116,41	116,41	1,06	54,12	15,34	30,54	1,514022459	Guiglo	Monocrop
B.7.6	20_50	6,4779068	-7,7679669	260	5	5,74	0,54	0,93096	0,07	786,05	0,29	359,29	204,57	50,95	70,84	0,42	82,13	82,13	2,8	46,1	15,45	38,45	1,512526401	Guiglo	Monocrop
B.2.1	20_50	5,9961024	-7,430287	209	4,9	4,84	0,63	1,08612	0,06	1012,39	0,18	163,32	237,1	NA	101,73	0,91	123,71	123,71	3,79	50,91	16,02	33,07	1,622770058	Guiglo	Monocrop
B.2.6	20_50	5,9987521	-7,4305303	214	4,9	5,31	0,89	1,53436	0,1	1076,07	0,25	287,64	158,04	22,01	127,72	0,71	168,61	168,61	1,68	58,47	17,87	23,66	2,009903065	Guiglo	Monocrop
B.4.3	20_50	6,0927561	-7,4617912	218	5	5,03	0,27	0,46548	0,02	632,13	0,16	55,07	111,31	NA	36,63	0,51	89,53	89,53	NA	30,33	10,85	58,82	1,130354541	Guiglo	Monocrop
B.4.4	20_50	6,0947799	-7,4625036	225	5	5,46	0,7	1,2068	0,07	760,43	0,23	339,37	118,2	44,97	141,32	0,42	107,5	107,5	2,45	49,05	19,11	31,84	1,770539906	Guiglo	Monocrop
B.5.4	20_50	6,2374809	-7,4494436	250	4,9	5,25	0,35	0,6034	0,03	573,84	0,14	216,57	123,35	5,61	62,33	0,3	77,41	77,41	3,91	29,19	19,28	51,53	1,244893749	Guiglo	Monocrop
B.6.4	20_50	5,9751431	-7,545403	216	4,9	4,69	0,7	1,2068	0,07	927,66	0,24	187,57	202,3	NA	78,87	0,78	96,38	96,38	4,59	47,64	14,03	38,33	1,956867196	Guiglo	Monocrop
B.7.1	20_50	6,4787007	-7,7625577	275	5	5,56	0,75	1,293	0,09	1067,94	0,25	412,61	174,7	47,66	84,25	0,39	145,53	145,53	5,83	65,46	12,38	22,16	1,661099692	Guiglo	Monocrop
D.3.4	20_50	6,5293988	-5,5139459	193,4336707	4,9	5,97	0,31	0,53444	0,02	334,59	0,1	454,24	136,91	25,07	71,8	0,22	49,05	49,05	5,4	14,29	10,07	75,64	2,193924466	Oume	AF
D.4.2	20_50	6,195480083	-5,599629907	250	5	5,84	0,58	0,99992	0,06	952,38	0,25	612,89	116,64	34,47	124,51	0,42	92,71	92,71	5,7	56,09	14,58	29,33	1,414914391	Oume	AF
D.4.5	20_50	6,1968393	-5,5984963	237,9086397	4,9	5,17	0,54	0,93096	0,06	1061,39	0,22	332,04	140,3	34,18	120,34	0,58	146,69	146,69	4,7	54,96	15,26	29,78	1,325776132	Oume	AF
D.3.6	20_50	6,5304648	-5,5108967	240,441116	5	5,76	0,86	1,48264	0,08	1058,01	0,35	968,15	103,55	64,69	187,79	0,46	133,31	133,31	8,08	66,71	11,68	21,61	1,891363694	Oume	AF
D.3.1	20_50	6,5320145	-5,5125109	217,5230295	4,6	6,27	0,29	0,49996	0,02	300,49	0,12	360,89	72,21	3,46	65,36	0,22	37,3	37,3	3,22	13,44	7,42	79,14	2,396740173	Oume	AF
D.1.3	20_50	6,3353745	-5,6161537	225,4979349	5	6,38	0,29	0,49996	0,02	385,07	0,12	493,9	97,35	14,99	86,23	0,22	41,95	41,95	4,39	19,44	11,99	68,57	1,590709513	Oume	AF
D.3.5	20_50	6,5265994	-5,5122416	202,0361394	4,3	6,03	0,21	0,36204	0,02	282,76	0,09	285,36	107,3	65,19	62,78	0,26	43,2	43,2	4,33	9,62	8,98	81,4	1,946451613	Oume	AF
A.2.4	20_50	6,9255144	-7,3534656	349,8356081	4,8	8,36	2,09	3,60316	0,19	1268,81	0,66	5405,32	74,66	193,35	204,57	0,31	203,81	203,81	17,38	72,41	17,66	9,93	4,000399689	Duekoue	AF
A.6.1	20_50	6,840462754	-7,240045723	257	5	6,09	0,56	0,96544	0,05	667,06	0,23	480,28	125,3	36,36	111,04	0,38	39,26	39,26	6,35	35,92	12,76	51,32	1,983237469	Duekoue	AF
A.2.7	20_50	6,9265997	-7,3535179	336,5202212	4,916	6,27	1,44	2,48256	0,18	1276,24	0,6	901,28	112,27	322,2	184,19	0,35	253,67	253,67	9,15	79,31	13,31	7,38	2,68037141	Duekoue	AF
A.3.5	20_50	6,916612471	-7,31009027	273	5	5,73	0,56	0,96544	0,04	656,92	0,16	396,76	127,23	12,72	97,95	0,4	51,89	51,89	4,65	32,23	19,18	48,59	1,877922583	Duekoue	AF
A.6.3	20_50	6,836330937	-7,238870244	256	4,5	5,35	0,47	0,81028	0,06	1175,25	0,23	158,16	101,86	39,61	79,23	0,41	130,43	130,43	2,17	57,62	10,6	31,78	1,187745529	Duekoue	AF
A.1.5	20_50	6,9998361	-7,3474713	283,4679259	4,916	5,62	0,41	0,70684	0,05	906,19	0,17	343,08	51,45	21,07	82,33	0,53	97,32	97,32	0,07	42,77	19,49	37,74	1,135303566	Duekoue	AF
B.4.7	20_50	6,0952426	-7,4599685	227	5	5,92	0,93	1,60332	0,09	863,55	0,31	577,83	106,18	2,28	134,24	0,38	77,13	77,13	5,9	51,69	16,11	32,2	2,364778761	Guiglo	AF
B.6.2	20_50	5,9721998	-7,5426166	217	5	5,37	0,55	0,9482	0,07	1150,52	0,27	143,61	97,84	6,17	109,81	0,42	134,48	134,48	1,66	60,51	11,19	28,3	1,322454672	Guiglo	AF
B.2.3	20_50	5,9955916	-7,4266051	196	4,9	4,66	1,28	2,20672	0,14	1211,33	0,33	316,72	234,27	15,65	178,13	0,81	160,12	160,12	7,2	72,41	13,53	14,06	2,567744938	Guiglo	AF
B.2.2	20_50	5,9939472	-7,4285693	209	5	4,77	0,45	0,7758	0,06	991,61	0,23	192,4	180,21	21,43	84,54	0,65	112,21	112,21	1,94	56,64	12,65	30,71	1,119642084	Guiglo	AF
B.6.5	20_50	5,9744133	-7,5403409	212	4,8	5,04	0,87	1,49988	0,08	1000,22	0,25	385,74	101,57	NA	125,17	0,47	91,14	91,14	4,62	60,48	10,36	29,16	2,117278374	Guiglo	AF
B.6.7	20_50	5,9704352	-7,5446309	211	4,9	5,27	0,84	1,44816	0,07	1004,86	0,27	643,92	173,15	7,66	121,4	0,37	94,48	94,48	7,22	58,76	13,25	27,99	2,01105402	Guiglo	AF
B.4.1	20_50	6,0926642	-7,4603045	195	5	5,26	0,61	1,05164	0,05	691,87	0,19	349,07	160,78	NA	91,45	0,44	69,23	69,23	4,24	38,58	17,85	43,57	1,863618643	Guiglo	AF
B.6.1	20_50	5,9708048	-7,542426	229	4,9	4,98	0,52	0,89648	0,06	1039,42	0,24	190,2	104,9	NA	103,51	0,55	115,18	115,18	1,67	57,31	10,68	32,01	1,318546845	Guiglo	AF
B.7.9	20_50	6,4791128	-7,7675053	265	5	5,28	0,35	0,6034	0,05	831,4	0,18	60,91	202,32	60,22	57,86	0,67	112,92	112,92	0,57	45,49	15,39	39,12	0,991130092	Guiglo	AF
D.3.2	20_50	6,533101	-5,5099447	236,0409803	5	5,71	0,92	1,58608	0,08	1080,87	0,28	888,66	103,91	47,29	184,75	0,43	115,25	115,25	6,28	65,68	12,8	21,52	2,020998981	Oume	AF
D.1.8	20_50	6,3352125	-5,6134485	223,8852012	4,9	6,38	0,5	0,862	0,03	533,85	0,16	683,46	123,98	51	97,07	0,23	44,21	44,21	4,86	25,71	15,87	58,42	2,073112073	Oume	AF
D.2.7	20_50	6,3445352	-5,4753731	231,0399264	5	5,71	0,71	1,22404	0,06	1102,11	0,24	702,03	125	98,06	146,5	0,56	167,32	167,32	7,14	58,94	15,02	26,04	1,655002704	Oume	AF
D.1.5	20_50	6,3365695	-5,6182151	249,4394246	4,9	5,5	0,14	0,24136	0,02	258,56	0,13	142,43	91,04	38,03	49,76	0,28	55,8	55,8	1,94	8,73	6,93	84,34	1,541251596	Oume	AF
D.4.4	20_50	6,194234658	-5,602484532	257	5	6,16	1,37	2,36188	0,14	909,3	0,45	1509,91	119,66	58,19	228,09	0,27	74,04	74,04	11,81	60,13	16,16	23,71	3,09592345	Oume	AF
D.3.8	20_50	6,5320185	-5,5092371	255,122203	4,4	5,6	0,69	1,18956	0,07	1061,6	0,27	514	98,92	73,9	157,43	0,56	124,91	124,91	4,48	63,57	11,45	24,98	1,585657158	Oume	AF
D.4.8	20_50	6,194341024	-5,596270859	263	5	5,52	0,74	1,27576	0,07	1075,64	0,23	731,77	113,63	44,05	158,34	0,41	131,12	131,12	5,95	63,64	13,97	22,39	1,643808788	Oume	AF
D.1.6	20_50	6,3332495	-5,6151396	218,5942772	4,916	6,76	0,42	0,72408	0,04	525,09	0,19	769,99	125,64	23,13	110,96	0,24	39,14	39,14	5,6	24,56	19,33	56,11	1,649760766	Oume	AF
D.2.4	20_50	6,3496145	-5,4776947	223,889011	5	5,5	0,64	1,10336	0,07	1187,77	0,35	731,49	79,06	192,71	157,1	0,75	150,62	150,62	8,37	67,95	8,86	23,19	1,436479625	Oume	AF
D.4.3	20_50	6,193232853	-5,599391945	265	4,5	6,22	0,84	1,44816	0,06	902,11	0,29	959,96	151,17	30,42	201,86	0,36	73,86	73,86	11,53	57,57	11,36	31,07	2,100913971	Oume	AF
D.3.3	20_50	6,5283648	-5,5103426	187,7622437	5	6,25	0,58	0,99992	0,06	681,49	0,25	488,21	86,62	13,72	124,84	0,44	56,08	56,08	4,09	42,36	17,96	39,68	1,657692308	Oume	AF
D.1.4	20_50	6,3363608	-5,6168445	232,7665775	5	6,18	0,2	0,3448	0,02	286,61	0,12	343,84	112,17	42,28	67,74	0,29	41,89	41,89	3,53	8,86	8,75	82,39	1,957978421	Oume	AF
D.2.2	20_50	6,3483499	-5,4805963	250,697257	4,75	5,77	0,55	0,9482	0,05	1022,92	0,23	743,18	87,81	57,52	168,86	0,46	111,63	111,63	7,07	55,15	15,06	29,79	1,350519869	Oume	AF
D.2.5	20_50	6,3427006	-5,4809192	269,0791413	5	6,16	1	1,724	0,09	1078,17	0,34	906,39	105,72	137,41	185,83	0,48	106,98	106,98	8,3	60,74	13,82	25,44	2,31223176	Oume	AF
D.3.9	20_50	6,5310098	-5,5143316	201,0244621	5	5,66	0,18	0,31032	0,02	366,82	0,09	264,32	167,9	34,84	67,32	0,22	41,49	41,49	1,66	16,36	11,39	72,25	1,11827027	Oume	AF
D.4.1	20_50	6,196425352	-5,602930197	260	5	6,01	1,19	2,05156	0,12	896,8	0,42	1055,61	161,45	34,61	232,37	0,35	57,13	57,13	8,91	55,72	16,04	28,24	2,858918618	Oume	AF
F.5.2	20_50	6,439614	-3,2914416	203,6372541	5	5,74	0,9	1,5516	0,11	1009,95	0,31	980,61	139	68,62	188,89	0,31	105,41	105,41	9,44	56,51	18,97	24,52	2,055643879	Abengourou	AF
F.5.6	20_50	6,4448594	-3,2904049	241,7037355	5	6,47	1,46	2,51704	0,16	1040,44	0,49	2326,27	110,57	88,97	255,07	0,27	87,34	87,34	15,01	59,21	19,59	21,2	3,194213198	Abengourou	AF
F.1.2	20_50	6,4679537	-3,2697588	207,1493088	5	6,58	0,51	0,87924	0,05	599,52	0,25	729,6	107,7	59,53	131,65	0,41	79,72	79,72	4,64	31,59	18,65	49,76	1,750079618	Abengourou	AF
F.6.1	20_50	6,4079308	-3,399625	166,3265892	5	5,7	0,63	1,08612	0,08	824,21	0,24	560,23	172,31	82,97	144,76	0,43	123,84	123,84	6,35	51,2	20,81	27,99	1,508290515	Abengourou	AF
F.1.3	20_50	6,4690273	-3,2670043	239,0724257	4,8	5,38	0,83	1,43092	0,09	1115,07	0,28	727,13	151,51	56,65	147,3	0,4	130,77	130,77	5,77	59,6	19,18	21,22	1,816349327	Abengourou	AF
F.5.3	20_50	6,4465164	-3,2914562	197,5587497	5	5,92	1,7	2,9308	0,17	1163,96	0,52	1432,88	148,7	153,12	264,33	0,38	103,73	103,73	10,84	55,99	22,77	21,24	3,721178263	Abengourou	AF
F.4.2	20_50	6,4301323	-3,2400217	238,5633367	5	6,5	0,96	1,65504	0,12	1017,68	0,42	1306,53	144,39	60,52	187,35	0,38	70,26	70,26	9,59	54,24	15,66	30,1	2,367725322	Abengourou	AF
F.1.1	20_50	6,4670747	-3,2669572	228,6882327	4,9	5,63	1,54	2,65496	0,14	1139,9	0,45	1041,17	184,09	289,04	293,61	0,57	128,72	128,72	10,85	50,02	23,41	26,57	3,615633937	Abengourou	AF
F.2.1	20_50	6,364057	-3,4985346	168,0429174	4,8	5,22	0,7	1,2068	0,1	1156,46	0,21	528,04	186,79	58,99	72,61	0,73	129,24	129,24	7,02	64,6	20	15,4	1,426477541	Abengourou	AF
F.4.8	20_50	6,4282339	-3,2355295	181,5279636	4,9	5,73	0,61	1,05164	0,08	855,13	0,26	990,68	119,22	53,59	173,96	0,41	105,88	105,88	9,81	55,15	17,18	27,67	1,453947187	Abengourou	AF
F.6.5	20_50	6,405574	-3,3989735	173,0511357	5	6,94	0,95	1,6378	0,07	543,28	0,36	1036,02	194,02	95,01	127,07	0,4	48,38	48,38	6,8	27,54	21,86	50,6	3,315384615	Abengourou	AF
E.2.9	20_50	6,1842661	-4,2265756	94	5	5,93	0,27	0,46548	0,05	610,47	0,2	580,6	293,9	35,86	32,51	0,45	76,45	76,45	7,5	36,9	18,62	44,48	0,838400576	Agboville	AF
E.2.2	20_50	6,1829857	-4,2248119	100	5	6,16	0,28	0,48272	0,03	580,52	0,15	250,22	185,83	73,63	138,19	0,29	61,57	61,57	5,75	34,4	15,79	49,81	0,961785216	Agboville	AF
E.4.6	20_50	6,1696134	-4,2595287	113	5	6,09	0,64	1,10336	0,05	661,91	0,24	763,73	149,5	23,4	132,77	0,3	62,53	62,53	7,37	37,67	12,93	49,4	2,18055336	Agboville	AF
E.1.7	20_50	5,7603667	-4,3655449	71	4,7	5,83	1,16	1,99984	0,15	1030,9	0,39	460,08	181,68	51,47	420,04	0,37	183,73	183,73	10,79	66,26	17,43	16,31	2,389580595	Agboville	AF
E.1.4	20_50	5,7575162	-4,3704525	53	5	5,09	0,65	1,1206	0,07	1048,23	0,13	57,33	267,98	29,45	43,46	0,77	149,41	149,41	4,76	57,57	19,21	23,22	1,45949466	Agboville	AF
E.3.6	20_50	6,2429391	-4,245154	131	5	5,71	1,19	2,05156	0,08	870,62	0,29	1467,32	140,51	12,35	136,66	0,47	83,38	83,38	12,59	52,71	12,29	35	3,156246154	Agboville	AF
E.2.6	20_50	6,1836266	-4,2298252	89	4,9	6,4	0,12	0,20688	0,03	330,28	0,11	437,76	127,3	28,46	32,01	0,31	45,49	45,49	7,13	15,95	15,73	68,32	0,653030303	Agboville	AF
E.2.1	20_50	6,1856453	-4,2291682	101	4,75	6,12	0,81	1,39644	0,09	678,35	0,3	851,68	141,68	81,22	103,07	0,28	57,84	57,84	6,87	44,41	21,12	34,47	2,130993438	Agboville	AF
E.1.1	20_50	5,7589556	-4,3678097	37	5	5,34	0,31	0,53444	0,04	449,72	0,11	303,39	166,57	NA	NA	0,37	96,43	96,43	1,64	18,92	20,87	60,21	1,343151546	Agboville	AF
E.2.3	20_50	6,1808512	-4,226913	108	5	6,11	0,84	1,44816	0,11	856,96	0,35	907,51	140,23	81,93	184,09	0,47	73,42	73,42	8,97	53,16	19,3	27,54	1,998564725	Agboville	AF
E.1.9	20_50	5,7593707	-4,3696039	68	5	5,02	0,31	0,53444	0,04	554,62	0,1	202,32	163,3	NA	NA	0,69	105,44	105,44	0,41	26,98	22,32	50,7	1,084056795	Agboville	AF
E.2.8	20_50	6,1806514	-4,2300734	112	5	5,83	0,49	0,84476	0,07	693,28	0,24	685,46	278,18	60,81	38,05	0,45	73,74	73,74	6,89	41,59	22,03	36,38	1,32782144	Agboville	AF
E.2.7	20_50	6,1822573	-4,2289727	93	5	6,04	0,53	0,91372	0,08	748,64	0,3	943,8	325,41	56,48	31,46	0,42	58,9	58,9	9,6	41,94	22,1	35,96	1,426795753	Agboville	AF
E.1.2	20_50	5,7572546	-4,3661166	62	4,916	5,36	0,68	1,17232	0,06	537,97	0,18	336,7	213,94	27,51	5,15	0,78	65,64	65,64	2,64	22,9	23,91	53,19	2,504422132	Agboville	AF
C.5.2	20_50	5,2670629	-6,6442738	76,39235611	4	4,97	0,78	1,34472	0,07	982,99	0,19	383,79	205,2	NA	153,48	0,64	140,42	140,42	5,8	61,95	14,54	23,51	1,75803373	San_Pedro	AF
C.2.2	20_50	5,2471425	-6,6387608	74,00870299	4,833	4,84	0,76	1,31024	0,06	1100,95	0,16	116,07	259,56	31,28	123,25	0,84	133,06	133,06	7,59	59,99	16,8	23,21	1,706263836	San_Pedro	AF
C.6.5	20_50	5,3206714	-6,8259282	184,0533871	5	4,7	1,25	2,155	0,13	1145,33	0,22	68,51	230,5	91,33	35,47	1,78	175,78	175,78	5,13	70,52	10,49	18,99	2,660165412	San_Pedro	AF
A.1.9	20_50	7,004837953	-7,344076708	292	4,5	5,04	0,72	1,24128	0,08	1322,15	0,21	212,91	106,07	82,41	99,77	0,75	169,89	169,89	1,7	63,33	15,42	21,25	1,576228571	Duekoue	AF
A.3.4	20_50	6,917021801	-7,312671896	287	4,5	6,66	0,63	1,08612	0,06	988,06	0,26	675,9	71,02	81,79	118,39	0,39	72,15	72,15	4,97	49	15,99	35,01	1,671210956	Duekoue	AF
A.6.2	20_50	6,841274919	-7,239586981	284	4,5	6,5	0,76	1,31024	0,07	1051,86	0,28	686,45	71,65	72,17	107,22	0,42	65,45	65,45	5,27	45,85	17,4	36,75	2,071525692	Duekoue	AF
A.5.3	20_50	7,004843778	-7,37086812	314	4,5	5,87	0,89	1,53436	0,14	1195,74	0,33	737,42	114,49	123,15	137,42	0,44	130,68	130,68	4,37	66,27	15,97	17,76	1,865710117	Duekoue	AF
A.2.5	20_50	6,9252874	-7,3510611	313,284014	4,9	5,58	0,69	1,18956	0,11	1183,19	0,31	348,28	93,15	21,35	128,57	0,41	109,61	109,61	4,22	67,05	12,86	20,09	1,488624703	Duekoue	AF
A.6.5	20_50	6,835715412	-7,237061681	281	5	5,39	0,43	0,74132	0,06	1181,71	0,25	56,83	99,34	6,18	77,87	0,46	105,03	105,03	0,04	57,84	11,64	30,52	1,066954519	Duekoue	AF
A.4.4	20_50	6,9832587	-7,3854467	334,7423631	4,8	5,7	1,41	2,43084	0,17	1338,92	0,53	1211,76	80,95	204,03	17,68	0,33	258,41	258,41	8,63	74,74	16,9	8,36	2,652597119	Duekoue	AF
A.2.1	20_50	6,9239371	-7,347862	307,0850551	4,833	5,79	0,91	1,56884	0,1	1176,41	0,38	606,63	101,61	63,13	107,07	0,38	97,27	97,27	7,24	63,01	12,76	24,23	2,070529233	Duekoue	AF
A.5.1	20_50	7,0026161	-7,3731642	334,6265387	4,9	5,87	1,09	1,87916	0,15	1286,01	0,45	870,95	84,38	140,08	147,62	0,26	174,08	174,08	7,82	75,44	11,96	12,6	2,15006865	Duekoue	AF
A.1.3	20_50	7,0045876	-7,348942	295,6441124	5	5,84	0,65	1,1206	0,09	1288,01	0,29	450,54	83,07	104,28	99,02	0,35	178,11	178,11	2,99	65,22	14,07	20,71	1,413292975	Duekoue	AF
A.6.7	20_50	6,8384089	-7,2382004	283,0985676	5	5,34	0,67	1,15508	0,06	1103,14	0,23	272,6	100,85	0,04	86,33	0,44	112,37	112,37	3,32	57,31	11,76	30,93	1,672332416	Duekoue	AF
A.2.3	20_50	6,9231524	-7,3509525	314,7310924	4,833	5,35	0,79	1,36196	0,11	1208,72	0,26	270,65	122,95	20,47	110,46	0,65	100,42	100,42	1,19	53,71	19,34	26,95	1,864421629	Duekoue	AF
A.5.2	20_50	7,0046945	-7,3729366	327,5823436	4,9	5,46	0,79	1,36196	0,11	1265,35	0,29	442,46	88,7	62,39	171,41	0,36	171,7	171,7	2,42	71,69	11,99	16,32	1,627581262	Duekoue	AF
A.1.4	20_50	7,004123814	-7,347803889	290	5	5,25	0,6	1,0344	0,07	1283,11	0,22	225,69	73,61	80,77	104,16	0,49	138,65	138,65	1,67	54,18	17,32	28,5	1,446713287	Duekoue	AF
A.5.5	20_50	7,001450448	-7,370998375	314	4,5	6,01	0,75	1,293	0,08	1291,06	0,31	547,81	91,59	107,23	62,08	0,38	122,42	122,42	4,14	63,05	14,25	22,7	1,672703752	Duekoue	AF
A.2.2	20_50	6,9259226	-7,3488503	306,0385222	4,5	5,7	0,91	1,56884	0,1	1163,21	0,3	494,16	95,87	29,98	119,65	0,44	90,08	90,08	4,26	57,52	16,36	26,12	2,123497564	Duekoue	AF
A.5.7	20_50	7,005208139	-7,367158709	338	4,5	6,07	1,73	2,98252	0,2	1178,24	0,61	1746,41	112,77	115,5	262,57	0,24	128,05	128,05	11,45	71,62	16,34	12,04	3,390768531	Duekoue	AF
A.6.8	20_50	6,841227603	-7,237737346	274	4,5	6,12	0,82	1,41368	0,08	1104,75	0,39	749,76	77,6	0,5	114,11	0,36	64,38	64,38	8,28	55,78	12,29	31,93	2,076803291	Duekoue	AF
A.6.6	20_50	6,837899275	-7,235579509	307	4,5	5,29	0,49	0,84476	0,06	1187,73	0,26	184,01	113,45	NA	83,01	0,47	107,94	107,94	1,49	58,69	11,14	30,17	1,209737935	Duekoue	AF
A.1.1	20_50	7,000644319	-7,348740902	297	5	5,37	0,56	0,96544	0,07	1260,82	0,21	431,35	86,96	33,45	102,63	0,48	136	136	3,48	60,71	15,56	23,73	1,265818802	Duekoue	AF
A.5.4	20_50	7,000588202	-7,369308248	315	4,5	5,06	0,68	1,17232	0,11	1104,06	0,26	180,37	180,26	64,34	89,98	0,85	162,42	162,42	NA	65,29	13,33	21,38	1,491121852	Duekoue	AF
A.4.2	20_50	6,978617935	-7,38175286	321	4,5	5,88	0,81	1,39644	0,11	1267,9	0,36	821,49	96,43	119,3	99,58	0,49	149,09	149,09	5,54	73,62	9,72	16,66	1,675593952	Duekoue	AF
A.4.5	20_50	6,983651812	-7,382179499	314	4,5	5,02	0,68	1,17232	0,09	1225,1	0,27	255,54	86,81	96,79	116,11	0,74	183,43	183,43	0,67	70,15	12,28	17,57	1,422200655	Duekoue	AF
B.5.5	20_50	6,2386678	-7,4480848	259	4,916	6,57	1	1,724	0,07	581,57	0,37	967,47	127,51	33,18	104,19	0,41	42,14	42,14	7,8	28,75	19,57	51,68	3,567880795	Guiglo	AF
B.2.7	20_50	5,9978082	-7,4251509	220	4,8	5,46	0,85	1,4654	0,09	843,08	0,31	352,43	160,77	25,93	129,22	0,36	80,05	80,05	5,04	50,54	18,98	30,48	2,107882624	Guiglo	AF
B.2.9	20_50	5,9992614	-7,4280049	224	5	5,5	0,85	1,4654	0,11	789,33	0,28	461,64	160,19	48,75	150,4	0,48	65,45	65,45	4,06	45,26	23,54	31,2	2,12994186	Guiglo	AF
B.6.3	20_50	5,9753113	-7,54268	209	5	4,76	0,79	1,36196	0,08	1040,96	0,21	129,1	242,08	NA	98,72	0,58	129,09	129,09	1,36	57,78	12,71	29,51	1,932132217	Guiglo	AF
B.6.8	20_50	5,9730498	-7,5402505	223	4,666	5,27	0,47	0,81028	0,06	1217	0,21	231,33	87,74	0,45	79,63	0,38	148,32	148,32	1,26	62,37	13,54	24,09	1,067421947	Guiglo	AF
B.7.3	20_50	6,4738836	-7,7640316	260	5	5,28	0,58	0,99992	0,09	1013,63	0,22	133,85	148,25	NA	76,6	0,46	134,16	134,16	NA	57,26	15,08	27,66	1,382250484	Guiglo	AF
B.4.2	20_50	6,0982936	-7,4568496	229	4,9	5,25	1,11	1,91364	0,12	1090,54	0,26	402,62	195,85	79,18	178,58	0,62	160,94	160,94	4,03	60,04	18,89	21,07	2,424477385	Guiglo	AF
B.4.6	20_50	6,0948761	-7,4579445	216	4,9	5,11	0,79	1,36196	0,07	791,24	0,21	314,45	180,76	NA	102,83	0,5	96,97	96,97	3,55	45,09	19,16	35,75	2,119782101	Guiglo	AF
B.2.4	20_50	5,997628	-7,4284905	219	4,9	5,18	0,94	1,62056	0,1	980,29	0,24	304,38	172,1	1,91	130,77	0,54	95,15	95,15	3,85	52,76	22,28	24,96	2,159594883	Guiglo	AF
B.5.6	20_50	6,2402124	-7,4457389	261	5	4,86	0,38	0,65512	0,03	745,4	0,16	112,59	158,94	NA	49,63	0,72	120,12	120,12	4,83	35,74	15,89	48,37	1,268874685	Guiglo	AF
B.5.2	20_50	6,2363277	-7,4471269	257	4,8	5,21	0,31	0,53444	0,04	581,56	0,14	191,07	150,24	33,39	70,67	0,44	88,29	88,29	2,83	30,5	19,2	50,3	1,075331992	Guiglo	AF
B.7.5	20_50	6,4761444	-7,7642576	269	5	5,4	0,64	1,10336	0,08	1131,11	0,26	454,13	135,08	12,79	109,48	0,36	131,66	131,66	5,81	64,31	11,72	23,97	1,451216625	Guiglo	AF
B.5.3	20_50	6,2375258	-7,4446505	245	4,8	4,89	0,4	0,6896	0,05	651,44	0,17	155,94	184,05	33,05	56,6	0,55	110,32	110,32	2,26	35,66	19,41	44,93	1,252224442	Guiglo	AF
D.3.7	20_50	6,5292752	-5,5078564	202,6684358	4,5	5,88	0,29	0,49996	0,02	321,19	0,09	286,17	105,52	36,38	68,33	0,2	40,21	40,21	3,83	13,86	11,92	74,22	1,939332816	Oume	Fallow
D.4.9	20_50	6,191720339	-5,600859029	273	5	6,51	2,17	3,74108	0,21	1041,64	0,62	2548,74	87,54	229,21	391,56	0,25	111,25	111,25	15,13	67,12	16,43	16,45	4,477654099	Oume	Fallow
D.4.7	20_50	6,1986463	-5,5994955	245,5178991	4,9	5,43	0,3	0,5172	0,02	313,85	0,08	160,72	132,73	NA	55,74	0,22	49,9	49,9	2,94	13,91	11,62	74,47	2,025851939	Oume	Fallow
D.5.4	20_50	6,3070248	-5,2723872	208,1641927	5	7,47	0,84	1,44816	0,07	927,69	0,37	1594,56	96,82	158,28	177,64	0,44	74,04	74,04	11,89	57,65	11,22	31,13	2,102744301	Oume	Fallow
D.2.9	20_50	6,3462662	-5,4772413	229,3302713	4,833	5,66	0,82	1,41368	0,08	1105,29	0,38	869,36	112,1	146,58	67,98	0,57	121,62	121,62	7,37	66,09	10,53	23,38	1,845053511	Oume	Fallow
D.5.6	20_50	6,3063099	-5,2738766	197,5782524	4,9	7,39	0,9	1,5516	0,08	858,37	0,4	1189,81	119,18	111,59	169,25	0,4	68,09	68,09	7,41	54,22	11,73	34,05	2,352691433	Oume	Fallow
D.4.6	20_50	6,1972511	-5,6007029	260,9278718	4,9	5,48	0,44	0,75856	0,04	658,11	0,17	322,77	131,81	NA	77,9	0,49	72,24	72,24	4	36,47	18,49	45,04	1,380203785	Oume	Fallow
D.5.1	20_50	6,3018918	-5,2739765	215,8835123	4,8	7,34	0,89	1,53436	0,08	957,32	0,34	1154,54	100,68	99,55	174,95	0,39	100,78	100,78	10,31	59,8	12,22	27,98	2,13046376	Oume	Fallow
D.5.5	20_50	6,3045333	-5,2734583	209,5118391	4,916	6,53	0,7	1,2068	0,06	965,28	0,29	792,88	96,44	93,02	154,21	0,39	112,88	112,88	8,23	59,18	10,65	30,17	1,72819705	Oume	Fallow
F.6.7	20_50	6,4062246	-3,3945287	127,8104517	5	5,1	1,12	1,93088	0,12	1038,17	0,23	662,08	194,46	33,12	145,63	0,47	128,76	128,76	6,01	57,67	21,11	21,22	2,450977405	Abengourou	Fallow
F.6.9	20_50	6,4111308	-3,3990817	158,9283899	5	6,4	0,26	0,44824	0,03	374,41	0,13	477,69	133,07	28,7	121,94	0,28	61,27	61,27	2,12	18,56	19,52	61,92	1,17710084	Abengourou	Fallow
F.1.5	20_50	6,4672456	-3,2710536	195,443044	4,916	5,38	0,05	0,0862	0,02	369,41	0,1	149,35	117,42	NA	22,36	0,32	72,89	72,89	0,98	17,25	9,34	73,41	0,324182023	Abengourou	Fallow
F.1.6	20_50	6,4698384	-3,268912	206,1315004	5	5,76	0,91	1,56884	0,11	1070,32	0,31	1051,06	130,65	76,04	161,94	0,31	114,5	114,5	9,73	61,16	16,93	21,91	2,009015239	Abengourou	Fallow
F.1.9	20_50	6,4721978	-3,2690378	215,4890335	5	7,15	0,23	0,39652	0,03	446,4	0,21	727,72	163,8	112,3	170,99	0,34	34,32	34,32	5,26	26,84	15,8	57,36	0,929924953	Abengourou	Fallow
F.2.8	20_50	6,3624409	-3,493716	161,3416404	5	5,71	1,1	1,8964	0,14	1109,72	0,43	1369,77	117,41	99,41	203,07	0,38	120,59	120,59	11,78	67,03	14,51	18,46	2,325729703	Abengourou	Fallow
F.3.9	20_50	6,4908102	-3,4127008	193,8533782	5	5,66	0,72	1,24128	0,09	852,56	0,24	582,96	177,08	96,65	118,61	0,4	118,17	118,17	5,78	51,6	22,17	26,23	1,682635218	Abengourou	Fallow
F.6.6	20_50	6,4062665	-3,3966249	129,0131245	4,9	6,84	0,33	0,56892	0,04	512,2	0,2	769,71	178,87	57,64	149,1	0,31	69,17	69,17	6,12	29,08	18,5	52,42	1,195712484	Abengourou	Fallow
E.2.4	20_50	6,178969	-4,2278998	111	4,9	6,05	0,58	0,99992	0,08	690,27	0,31	595,4	88,67	83,7	114,47	0,49	39,45	39,45	6,01	41,87	19,29	38,84	1,634924787	Agboville	Fallow
E.4.2	20_50	6,1650964	-4,2572072	127	4,9	6,08	1,44	2,48256	0,12	878,92	0,45	1871,67	167,32	46,07	301,31	0,3	69,06	69,06	14,36	57,94	17,13	24,93	3,306993473	Agboville	Fallow
E.4.3	20_50	6,166066	-4,2555891	123	5	8,08	1,84	3,17216	0,12	791,69	0,61	4250,29	168	155,03	281,91	0,35	53,14	53,14	17,52	47,83	19,95	32,22	4,68008262	Agboville	Fallow
E.4.8	20_50	6,1705109	-4,2566951	107	4,9	5,3	0,59	1,01716	0,06	633,54	0,21	384,43	228	49,77	88,39	0,52	77,58	77,58	4,3	38,75	20,25	41	1,724	Agboville	Fallow
E.4.9	20_50	6,1718076	-4,2551324	112	5	5,53	1,02	1,75848	0,08	624,31	0,34	637,68	220,58	63,79	110,85	0,57	52,37	52,37	6,68	31,48	17,72	50,8	3,574146341	Agboville	Fallow
C.3.5	20_50	5,105017	-6,626039	71,43482226	5	4,74	0,89	1,53436	0,09	1178,03	0,22	NA	202,97	NA	114,39	0,91	189,06	189,06	6,57	67,78	17,55	14,67	1,798148365	San_Pedro	Fallow
C.6.8	20_50	5,3234428	-6,8283275	200,1933275	2,9	4,82	1,2	2,0688	0,13	1131,85	0,33	294,08	188,74	27,79	69,91	1,1	132,07	132,07	3,28	75,69	10,87	13,44	2,390018484	San_Pedro	Fallow
C.2.5	20_50	5,2502127	-6,6345002	81,12842193	5	5,27	0,43	0,74132	0,04	744,47	0,21	82,01	194,38	79,52	60,21	0,44	76,76	76,76	4,18	41,89	15,75	42,36	1,286120749	San_Pedro	Fallow
C.2.3	20_50	5,2478221	-6,6353295	65,09303129	3	5,06	0,32	0,55168	0,04	719,62	0,22	102,53	201,31	9,25	41,24	0,35	63,54	63,54	0,45	33,71	18,66	47,63	1,053427535	San_Pedro	Fallow
C.5.4	20_50	5,2671561	-6,6454313	68,22743289	5	5	0,59	1,01716	0,07	1172,05	0,19	300,95	283,13	7,8	116,56	0,9	107,29	107,29	8,7	60,4	18,69	20,91	1,28607915	San_Pedro	Fallow
C.5.3	20_50	5,2645375	-6,640826	67,3751889	5	5	0,83	1,43092	0,05	731,65	0,16	183,65	205,97	NA	128,39	0,7	105,85	105,85	3,61	40,71	20,08	39,21	2,353873992	San_Pedro	Fallow
A.4.3	20_50	6,9819008	-7,3841954	335,0328836	4,916	6	1,06	1,82744	0,14	1277,26	0,42	741,07	65,82	177,59	124,23	0,39	170,04	170,04	6,1	73,44	11,24	15,32	2,15805385	Duekoue	Fallow
A.1.7	20_50	7,0025662	-7,3496872	317,0654679	4,8	5,43	0,74	1,27576	0,1	1358,38	0,29	404,61	120,04	59,02	77,57	0,43	184,06	184,06	2,79	68,61	13,27	18,12	1,558085002	Duekoue	Fallow
B.7.7	20_50	6,4747006	-7,7683589	259	5	5,7	0,9	1,5516	0,08	838,03	0,28	358,41	191,54	79,4	87,85	0,41	85,61	85,61	2,22	51,78	14,2	34,02	2,351621704	Guiglo	Fallow
B.3.9	20_50	6,3732778	-7,3359599	226	5	5,16	0,22	0,37928	0,03	612,8	0,15	134,7	149,69	14,2	57,94	0,47	73,58	73,58	3,27	30,34	15,81	53,85	0,82184182	Guiglo	Fallow
B.6.9	20_50	5,9727868	-7,5449013	206	4,916	4,95	0,5	0,862	0,04	787,52	0,19	179,51	204,88	NA	80,9	0,59	105,2	105,2	3,18	40,26	14,26	45,48	1,581071167	Guiglo	Fallow
B.7.4	20_50	6,4767679	-7,7653929	248	4,916	4,98	0,31	0,53444	0,03	426,64	0,1	25,42	180,39	11,56	47,93	0,34	79,8	79,8	1,43	21,01	17,22	61,77	1,397959717	Guiglo	Fallow
